# Supplementary material for: Very long intergenic non-coding (vlinc) RNAs directly regulate multiple genes in cis and trans
Source: BMC Biol. 2021 May 20;19:108. doi: 10.1186/s12915-021-01044-x (PMC8139166; doi:10.1186/s12915-021-01044-x)
Supplement: Supplementary file 1 — Additional file 1: Table S1. Drugs used in SMS and Illumina RNAseq analyses. Table S2. DE mRNAs or vlincRNAs found in each drug treatment in the SMS RNAseq analysis. Table S3. Summary of the validation of the DE vlincRNAs by real-time PCR. Table S4. Numbers of mRNAs found to be co-expressed with each vlincRNA using either SMS or Illumina RNAseq. Table S5. Analysis of the concordancy of the two biological replicas (B1 and B2) of the RAT experiments. Table S6. Comparison of the aggregated RAT signal of different types of genes based on single-sided Wilcoxson Rank Sum Test. Table S7. The overlap between co-expression and the chromatin interaction datasets for top and botton half of expressed mRNAs. Table S8. Significance of the overlap between the co-expression and vlincRNA-chromatin interaction datasets with increasing RAT signal thresholds. Table S9. Overlap between the co-expression networks obtained after the separation based on the expression level and the chromatin interaction dataset for the SMS RNAseq platform. Table S10. Relative fold changes of the co-expressed transcripts in response to vlincRNA knockdown. Table S11. Genes in common between the co-expression and chromatin interaction datasets for each vlincRNA tend to be found consistently in drug and DMSO treatments. Table S12. The overlap between the co-expression and chromatin interaction datasets limited to the genes located on the same chromosomes based on top 50% and bottom 50% expressed mRNAs. Table S13. The top 100 GO terms enriched in the genes either negatively (Table S13.1) or positively (Table S13.2) co-expressed with the vlincRNAs. Table S14. Ratios of the normalized counts of each targeting gRNA vs the cognate non-targeting gRNA control in the mixed CRISPR/Cas13 cell lines subjected to various treatments. Table S15. Overlap between the co-expression networks and the chromatin interaction dataset for the Illumina RNAseq platform. Table S16. Overlap between the co-expression and the chromatin int [file 12915_2021_1044_MOESM1_ESM.xlsx]

## Sheet: s1
S1. Drugs used in SMS and Illumina RNAseq analyses.
Drug name	Known Target	Targeted Function	Solvent	Concentration used	Vendor	SMS	Illumina
Ruxolitinib	JAK1/2	cell signal transduction	DMSO	1 µM	Abmole Bioscience Inc.	Y
Imatinib	BCR-ABL	oncogene	DMSO	1 µM	Abmole Bioscience Inc.	Y	Y
Olaparib	PARP	DNA repair	DMSO	3 µM	Abmole Bioscience Inc.	Y
RI-1	RAD51	DNA repair	DMSO	30 µM	Abmole Bioscience Inc.	Y
CHIR-124	CHK1	DNA repair response	DMSO	0.1 µM	Abmole Bioscience Inc.	Y
Panobinostat	HDAC	chromatin	DMSO	0.02 µM	Abmole Bioscience Inc.	Y
I-BET151	Bromodomain	chromatin	DMSO	1 µM	Abmole Bioscience Inc.	Y	Y
EPZ-6438	EZH2	chromatin	DMSO	1 µM	Abmole Bioscience Inc.	Y
Selumetinib	MEK1/2	cell signal transduction	DMSO	1 µM	Abmole Bioscience Inc.	Y	Y
Palbociclib	CDK4/6	cell cycle control	Water	2 µM	Abmole Bioscience Inc.	Y
Tacrolimus	FKBP12	cell signal transduction	DMSO	12.44 nM	Abmole Bioscience Inc.	Y
Ibrutinib	BTK	cell signal transduction	DMSO	1 µM	Abmole Bioscience Inc.	Y
MK-2206	Akt1/2/3	cell signal transduction	DMSO	1 µM	Abmole Bioscience Inc.	Y	Y
Nifuroxazide	Stat1/3/5	cell signal transduction	DMSO	10 µM	Abmole Bioscience Inc.	Y	Y
SC-514	IKK-2	cell signal transduction	DMSO	12 μM	Abmole Bioscience Inc.	Y
SC75741	NF-κB	cell signal transduction	DMSO	5 μM	Abmole Bioscience Inc.	Y
10074-G5	c-Myc	transcription regulation	DMSO	40 μM	Abmole Bioscience Inc.	Y	Y
YM-155	DNA	proliferation via possible DNA intercalation	Water	1 μM	Abmole Bioscience Inc.	Y	Y
Lenalidomide	Cereblon	multiple	DMSO	1 μM	Abmole Bioscience Inc.	Y
Z-DEVD-FMK	Caspase-3/6/7/8/10	apoptosis	DMSO	20 μM	Abmole Bioscience Inc.	Y
Cytarabine	DNA	DNA synthesis	Water	5 μM	Abmole Bioscience Inc.	Y
KU-60019	ATM	DNA repair	DMSO	3 μM	Abmole Bioscience Inc.	Y
BML-277	CHK2	DNA repair response	DMSO	10 μM	Abmole Bioscience Inc.	Y	Y
Mirin	MRN	DNA repair	DMSO	100 μM	Abmole Bioscience Inc.	Y	Y
Talazoparib	PARP	DNA repair	DMSO	1 µM	Abmole Bioscience Inc.	Y	Y
SN-38	topoisomerase I	DNA damage	DMSO	1 µM	Abmole Bioscience Inc.	Y	Y
Etoposide	topoisomerase II	DNA damage	DMSO	100 μM	Abmole Bioscience Inc.	Y	Y
Cyclophosphamide	DNA	DNA damage	DMSO	50 μM	Abmole Bioscience Inc.	Y	Y
NU7441	DNA-PK	DNA repair response	DMSO	1 μM	Abmole Bioscience Inc.	Y	Y

## Sheet: s2
S2. DE mRNAs or vlincRNAs found in each drug treatment in the SMS RNAseq analysis.
DrugName	mRNAs				VlincRNAs
	No. of up-regulated at both time points	No. of down-regulated at both time points	%Up	%Down	No. of up-regulated at both time points	No. of down-regulated at both time points	%Up	%Down
Ruxolitinib	1190	636	0.0915737	0.0489419	7	144	0.017199	0.353808
Imatinib	1221	709	0.0939592	0.0545594	7	185	0.017199	0.454545
Olaparib	1229	610	0.0945748	0.0469411	13	90	0.031941	0.22113
RI-1	1588	540	0.122201	0.0415544	12	108	0.029484	0.265356
CHIR-124	1152	413	0.0886495	0.0317815	10	71	0.02457	0.174447
Panobinostat	2053	590	0.157984	0.0454021	17	127	0.041769	0.312039
I-BET151	2224	1005	0.171143	0.0773374	23	201	0.0565111	0.493857
EPZ-6438	1778	472	0.136822	0.0363217	17	74	0.041769	0.181818
Selumetinib	1310	819	0.100808	0.0630242	23	72	0.0565111	0.176904
Palbociclib	442	1270	0.0340131	0.0977299	18	19	0.044226	0.046683
Tacrolimus	1578	455	0.121431	0.0350135	12	71	0.029484	0.174447
Ibrutinib	1774	518	0.136514	0.0398615	11	101	0.027027	0.248157
MK-2206	1562	367	0.1202	0.0282416	21	65	0.0515971	0.159705
Nifuroxazide	960	912	0.0738746	0.0701808	10	76	0.02457	0.186732
SC-514	904	543	0.0695652	0.0417853	3	121	0.00737101	0.297297
SC75741	969	587	0.0745671	0.0451712	9	79	0.022113	0.194103
10074-G5	579	977	0.0445556	0.0751828	24	11	0.0589681	0.027027
YM-155	618	1545	0.0475568	0.118892	29	64	0.0712531	0.157248
Lenalidomide	1039	566	0.0799538	0.0435552	3	140	0.00737101	0.34398
Z-DEVD-FMK	1072	607	0.0824933	0.0467103	3	114	0.00737101	0.280098
Cytarabine	1466	814	0.112813	0.0626395	2	157	0.004914	0.385749
KU-60019	1373	604	0.105656	0.0464794	0	85	0	0.208845
BML-277	715	1000	0.0550212	0.0769527	30	8	0.0737101	0.019656
Mirin	878	2031	0.0675644	0.156291	61	31	0.149877	0.0761671
Talazoparib	453	684	0.0348596	0.0526356	9	6	0.022113	0.014742
SN-38	1404	1422	0.108042	0.109427	8	208	0.019656	0.511057
Etoposide	1507	1100	0.115968	0.0846479	27	83	0.0663391	0.203931
Cyclophosphamide	470	623	0.0361678	0.0479415	7	44	0.017199	0.108108
NU7441	453	606	0.0348596	0.0466333	4	38	0.00982801	0.0933661

## Sheet: s3
S3. Summary of the validation of the DE vlincRNAs by real-time PCR
Drug	Type of DE	Number of validated DE vlincRNAs	Number of tested DE vlincRNAs	%Validation
Mirin	Up-regulated	13	15	87
SN-38	Up-regulated	6	6	100
SN-38	Down-regulated	13	13	100
Etoposide	Up-regulated	10	15	67

## Sheet: s4
S4. Numbers of mRNAs found to be co-expressed with each vlincRNA using either SMS or Illumina RNAseq.
chr|strand|start|end HG19	VlincRNA ID	SMS			Illumina
		No. of Negative	No. of Positive	All	No. of Negative	No. of Positive	All
chr1|-|108853096|108918938	ID-1142	255	200	455	823	166	989
chr1|-|14666143|14746493	ID-1038	623	1117	1740	2554	3546	6100
chr1|-|186907277|187042492	ID-1201	186	197	383	272	172	444
chr1|-|192886308|192942547	ID-1205	836	284	1120	1389	725	2114
chr1|-|194171114|194228788	ID-1207	390	151	541	1948	2766	4714
chr1|-|194242240|194327175	ID-1208	235	578	813	2105	2679	4784
chr1|-|194610637|194829581	ID-1209	532	296	828	1259	1388	2647
chr1|-|245830064|245894767	ID-1213	1322	484	1806	1683	811	2494
chr1|-|47569957|47627947	ID-1080	2701	343	3044	138	133	271
chr1|-|60993351|61106320	ID-1088	394	119	513	1080	1439	2519
chr1|-|86062334|86113043	ID-1120	1519	227	1746	891	342	1233
chr1|-|89920540|89991036	ID-1125	2306	583	2889	358	216	574
chr1|+|108853086|108908441	ID1233	185	190	375	25	25	50
chr1|+|167832515|167892122	ID1287	1351	278	1629	686	817	1503
chr1|+|187041649|187312753	ID1291	270	671	941	1260	294	1554
chr1|+|188010565|188400471	ID1294	469	894	1363	2454	3033	5487
chr1|+|189118748|189719139	ID1295	4012	673	4685	683	704	1387
chr1|+|215043695|215173842	ID1300	1979	557	2536	280	440	720
chr1|+|219411680|219529044	ID1301	618	185	803	208	193	401
chr1|+|51983902|52038345	ID1171	124	671	795	2557	3261	5818
chr1|+|71704620|71763187	ID1187	1761	316	2077	404	1800	2204
chr10|-|126567796|126641471	ID-1155	810	233	1043	2658	3170	5828
chr10|-|63454472|63590762	ID-1089	401	578	979	1953	2768	4721
chr10|-|81435416|81520536	ID-1108	831	317	1148	2831	2980	5811
chr10|-|81526168|81586561	ID-1109	865	289	1154	1686	1832	3518
chr10|+|1221056|1283269	ID1098	2979	342	3321	2497	2282	4779
chr11|-|105015152|105387226	ID-1138	2040	345	2385	57	333	390
chr11|-|11711811|11833116	ID-1027	303	115	418	2104	2655	4759
chr11|-|27090340|27172742	ID-1058	2030	400	2430	442	350	792
chr11|-|38008973|38091927	ID-1071	495	249	744	353	172	525
chr11|-|38100783|38358769	ID-1072	81	467	548	667	1406	2073
chr11|-|6827546|6912066	ID-1016	862	213	1075	996	690	1686
chr11|-|87909770|88009746	ID-1122	1459	192	1651	900	175	1075
chr11|-|96178521|96240145	ID-1133	2670	318	2988	1789	2245	4034
chr11|+|124148544|124437809	ID1251	1784	484	2268	974	943	1917
chr11|+|28355936|28413296	ID1145	1361	209	1570	2814	735	3549
chr11|+|28453400|28561535	ID1146	2195	386	2581	77	87	164
chr11|+|59953031|60045328	ID1179	1463	437	1900	1513	1288	2801
chr11|+|85823184|85888992	ID1202	2939	848	3787	2489	3236	5725
chr11|+|88070993|88156152	ID1206	64	352	416	2553	3777	6330
chr12|-|128392817|128468402	ID-1159	311	221	532	2225	3046	5271
chr12|-|18020551|18090618	ID-1046	640	219	859	2017	2936	4953
chr12|-|18133443|18196466	ID-1048	318	89	407	550	1417	1967
chr12|-|23138401|23664385	ID-1057	1825	449	2274	1842	1468	3310
chr12|-|47988252|48043496	ID-1081	319	257	576	1205	719	1924
chr12|-|54516997|54571285	ID-1086	74	523	597	2122	3191	5313
chr12|-|73837472|74520734	ID-1100	3249	429	3678	299	127	426
chr12|-|74775737|74903322	ID-1101	2129	397	2526	160	128	288
chr12|-|90050177|90103414	ID-1126	393	141	534	188	247	435
chr12|-|91612274|92029147	ID-1128	1811	554	2365	499	195	694
chr12|+|102707016|102977733	ID1227	1445	375	1820	2462	1930	4392
chr12|+|103147401|103203067	ID1228	1918	289	2207	2307	2259	4566
chr12|+|127544639|127607977	ID1258	46	322	368	1660	2517	4177
chr12|+|13080589|13132185	ID1115	2394	339	2733	2660	3421	6081
chr12|+|16532728|16633878	ID1118	57	393	450	110	219	329
chr12|+|23660901|23771044	ID1137	521	679	1200	2634	3637	6271
chr12|+|46777445|47060181	ID1162	2048	723	2771	1153	643	1796
chr12|+|47139824|47224460	ID1163	2740	685	3425	774	302	1076
chr12|+|73381684|73676911	ID1188	4342	698	5040	81	159	240
chr12|+|85910319|85966483	ID1203	2856	712	3568	26	99	125
chr12|+|92073419|92290977	ID1212	68	778	846	2668	3352	6020
chr13|-|19545322|19617355	ID-1051	85	896	981	892	1077	1969
chr13|-|27773133|27825417	ID-1059	414	98	512	2076	3152	5228
chr13|-|64472778|64549723	ID-1090	231	174	405	390	991	1381
chr13|-|64872328|64928775	ID-1091	1534	270	1804	262	707	969
chr13|-|70060395|70258274	ID-1097	200	520	720	610	1468	2078
chr13|-|81776131|81914547	ID-1110	294	902	1196	1532	1965	3497
chr13|-|83270104|83676538	ID-1115	2720	508	3228	1575	2362	3937
chr13|-|93852390|94023408	ID-1130	697	230	927	1391	1796	3187
chr13|+|109010053|109098982	ID1234	4669	558	5227	98	138	236
chr13|+|109168295|109248429	ID1235	3959	664	4623	133	165	298
chr13|+|51215829|51381583	ID1168	2656	904	3560	1991	367	2358
chr13|+|64649764|64769228	ID1182	1283	379	1662	226	545	771
chr13|+|69847636|69926950	ID1186	798	3743	4541	2002	2561	4563
chr13|+|83031753|83093618	ID1196	3055	454	3509	1000	603	1603
chr13|+|97794040|97856847	ID1223	1856	384	2240	3354	2363	5717
chr14|-|28143528|28315237	ID-1060	893	239	1132	117	165	282
chr14|-|29175323|29237394	ID-1062	3102	435	3537	1068	2615	3683
chr14|-|30835967|30943873	ID-1064	163	326	489	2754	3592	6346
chr14|-|34323657|34381846	ID-1067	1898	171	2069	543	475	1018
chr14|-|44559562|44855292	ID-1077	2481	514	2995	1682	997	2679
chr14|-|57402234|57459214	ID-1087	533	149	682	489	547	1036
chr14|+|27312653|27375607	ID1143	1043	213	1256	89	108	197
chr14|+|27381875|27874162	ID1144	3256	516	3772	205	121	326
chr14|+|29299436|29646722	ID1149	2889	393	3282	2735	1866	4601
chr14|+|76679393|76798796	ID1189	142	341	483	2708	3561	6269
chr14|+|97349750|97442091	ID1222	151	129	280	331	126	457
chr15|-|34708202|34785441	ID-1068	766	2430	3196	1200	2018	3218
chr15|-|48938778|49029952	ID-1082	3084	509	3593	1339	791	2130
chr15|-|81962707|82163419	ID-1111	517	395	912	56	109	165
chr15|-|87781473|88247504	ID-1123	305	791	1096	772	219	991
chr15|-|96093441|96181512	ID-1132	186	249	435	235	447	682
chr15|-|96623731|96800650	ID-1134	1060	272	1332	2764	2512	5276
chr15|-|98128085|98278496	ID-1136	1441	350	1791	352	179	531
chr15|+|34942440|35038126	ID1156	1345	450	1795	2094	3017	5111
chr15|+|51327057|51522664	ID1169	2310	589	2899	64	212	276
chr15|+|51534464|51586292	ID1170	390	361	751	1576	2013	3589
chr15|+|95398658|95743844	ID1214	1830	528	2358	233	146	379
chr15|+|96181545|96407474	ID1217	165	315	480	117	123	240
chr15|+|97034988|97153704	ID1220	2316	356	2672	116	155	271
chr16|-|17903483|18070277	ID-1045	786	221	1007	711	167	878
chr16|-|18078559|18168116	ID-1047	1728	430	2158	780	196	976
chr16|-|72297501|72698903	ID-1098	3397	758	4155	1335	560	1895
chr16|-|7715598|7857615	ID-1018	507	167	674	305	189	494
chr16|-|7866741|8163259	ID-1019	193	465	658	1952	1449	3401
chr16|+|16660342|16734998	ID1120	443	261	704	3057	3066	6123
chr16|+|16827077|16935024	ID1121	1135	321	1456	623	215	838
chr16|+|20685728|20748843	ID1127	185	1996	2181	77	167	244
chr16|+|85203098|85270642	ID1200	65	774	839	1682	3220	4902
chr16|+|85460572|85644883	ID1201	40	442	482	2582	3683	6265
chr17|-|45473208|45527029	ID-1078	130	151	281	1904	2976	4880
chr17|-|6777758|6843821	ID-1015	154	1013	1167	2608	2925	5533
chr17|-|67960662|68125237	ID-1094	259	1255	1514	1896	3126	5022
chr17|+|21666608|21725945	ID1132	423	272	695	2078	2285	4363
chr17|+|25415450|25488185	ID1140	282	838	1120	1332	681	2013
chr17|+|53864728|53916384	ID1174	3453	426	3879	1300	1547	2847
chr17|+|68385639|68437863	ID1183	846	119	965	260	75	335
chr18|-|75618635|75705681	ID-1102	162	2096	2258	2691	3388	6079
chr18|+|1153104|1214933	ID1097	2625	458	3083	782	159	941
chr18|+|1509030|1862004	ID1099	1879	403	2282	1140	194	1334
chr18|+|53559121|53715586	ID1172	1576	514	2090	42	198	240
chr18|+|6683330|6787770	ID1107	244	1589	1833	168	925	1093
chr18|+|975970|1099971	ID1096	3971	676	4647	242	199	441
chr19|+|47363669|47420754	ID1164	3430	841	4271	2094	2240	4334
chr2|-|108167345|108364933	ID-1141	654	323	977	2063	1374	3437
chr2|-|112364763|112523348	ID-1145	3361	640	4001	1207	2640	3847
chr2|-|126991501|127066328	ID-1156	379	215	594	83	172	255
chr2|-|138826775|138972450	ID-1171	1169	288	1457	190	584	774
chr2|-|138984870|139259286	ID-1173	553	258	811	296	1075	1371
chr2|-|151660090|151739317	ID-1184	66	128	194	2317	2679	4996
chr2|-|15245447|15302964	ID-1042	1789	460	2249	450	778	1228
chr2|-|156005067|156080999	ID-1189	218	157	375	461	1070	1531
chr2|-|156682733|156763251	ID-1191	745	194	939	38	208	246
chr2|-|168656234|168797705	ID-1196	223	2019	2242	1440	1007	2447
chr2|-|173342869|173421254	ID-1198	449	295	744	2031	3782	5813
chr2|-|186636891|186730095	ID-1199	663	203	866	465	536	1001
chr2|-|186806648|186909657	ID-1200	3313	667	3980	414	184	598
chr2|-|186923377|187351323	ID-1203	3173	557	3730	1833	799	2632
chr2|-|189060187|189152407	ID-1204	2091	657	2748	2603	3120	5723
chr2|-|19363965|19506748	ID-1050	1671	337	2008	100	258	358
chr2|-|193852411|193918650	ID-1206	3338	492	3830	341	306	647
chr2|-|200826701|200879840	ID-1210	551	105	656	607	455	1062
chr2|-|200897626|201040036	ID-1211	2787	609	3396	226	172	398
chr2|-|240809132|240868894	ID-1212	2862	741	3603	1633	491	2124
chr2|-|46578131|46656436	ID-1079	2070	686	2756	2642	3263	5905
chr2|-|65230001|65283334	ID-1092	107	1460	1567	2501	3846	6347
chr2|-|78537374|78606328	ID-1105	437	753	1190	2194	2513	4707
chr2|+|134885910|134966710	ID1262	2865	659	3524	1321	1112	2433
chr2|+|140168222|140409858	ID1270	932	491	1423	1922	2481	4403
chr2|+|156216759|156300404	ID1281	587	1929	2516	2608	3268	5876
chr2|+|181567006|181844598	ID1289	124	232	356	1752	1746	3498
chr2|+|184039054|184415705	ID1290	3603	642	4245	2640	855	3495
chr2|+|187867860|188271923	ID1293	2649	364	3013	1174	660	1834
chr2|+|192708008|192930323	ID1297	1488	480	1968	738	354	1092
chr2|+|194367197|194623492	ID1298	478	289	767	263	146	409
chr2|+|194771825|194836089	ID1299	1925	575	2500	827	1480	2307
chr2|+|24714115|24778034	ID1138	3189	376	3565	360	269	629
chr2|+|37789055|37902464	ID1157	1430	842	2272	61	217	278
chr2|+|54198224|54259069	ID1175	178	175	353	983	2791	3774
chr2|+|59390372|59445671	ID1178	323	213	536	117	107	224
chr2|+|62523315|62691426	ID1180	216	309	525	2134	2980	5114
chr2|+|7205133|7319880	ID1108	1050	269	1319	1319	377	1696
chr2|+|81708722|81822057	ID1194	970	585	1555	343	117	460
chr2|+|84019139|84095950	ID1197	1631	220	1851	968	1192	2160
chr20|+|25677409|25728826	ID1141	1730	127	1857	363	1040	1403
chr20|+|50827135|51298559	ID1167	3652	747	4399	1985	848	2833
chr21|-|16066018|16135745	ID-1044	262	601	863	1353	2570	3923
chr21|-|20635093|20866353	ID-1054	951	360	1311	1725	1548	3273
chr21|-|30003627|30238462	ID-1063	2587	381	2968	385	112	497
chr21|-|39316241|39424101	ID-1073	88	136	224	2036	2448	4484
chr21|-|9689516|9739746	ID-1021	225	98	323	2919	3384	6303
chr21|+|23582081|23800950	ID1136	107	216	323	1321	2536	3857
chr21|+|25263178|25316012	ID1139	395	1588	1983	2633	2829	5462
chr21|+|30750181|30968177	ID1150	1752	508	2260	345	634	979
chr22|-|35413600|35627043	ID-1069	63	966	1029	2451	3064	5515
chr22|-|42611806|42668085	ID-1074	3380	616	3996	1472	1681	3153
chr22|+|16566671|16626498	ID1119	27	211	238	0	560	560
chr3|-|13152309|13206853	ID-1032	347	252	599	2414	3865	6279
chr3|-|13247752|13324888	ID-1033	289	198	487	2424	3600	6024
chr3|-|138478744|138553783	ID-1170	2522	405	2927	2771	3468	6239
chr3|-|146788862|146849801	ID-1180	105	180	285	459	234	693
chr3|-|151181647|151257104	ID-1183	296	1229	1525	91	274	365
chr3|-|151861441|151923301	ID-1186	3130	593	3723	1156	1365	2521
chr3|-|163130439|163183975	ID-1193	1894	529	2423	57	174	231
chr3|-|187077656|187130291	ID-1202	1977	494	2471	362	1377	1739
chr3|-|43671435|43733287	ID-1076	130	684	814	1939	3161	5100
chr3|-|80590162|80820376	ID-1107	1220	400	1620	1272	2580	3852
chr3|-|8811897|8909931	ID-1020	1062	340	1402	834	237	1071
chr3|+|109390056|109459077	ID1236	2586	245	2831	3433	2867	6300
chr3|+|109554769|109607171	ID1237	2628	459	3087	41	39	80
chr3|+|110223865|110355000	ID1238	543	550	1093	1353	946	2299
chr3|+|110366711|110462751	ID1239	124	779	903	539	865	1404
chr3|+|112383621|112443485	ID1240	256	1281	1537	894	664	1558
chr3|+|112450785|112543635	ID1241	652	291	943	1633	1570	3203
chr3|+|139152405|139217100	ID1269	1366	720	2086	1761	172	1933
chr3|+|143715210|144090633	ID1276	3809	533	4342	180	205	385
chr3|+|163217659|163459417	ID1284	405	832	1237	1769	2243	4012
chr3|+|165635763|165946904	ID1285	527	288	815	92	118	210
chr3|+|165975974|166029223	ID1286	298	772	1070	528	1473	2001
chr3|+|178088444|178155345	ID1288	1290	665	1955	758	317	1075
chr3|+|17902355|18000605	ID1122	2451	334	2785	284	225	509
chr3|+|191180843|191317697	ID1296	361	1107	1468	570	229	799
chr3|+|20422392|20481904	ID1125	457	350	807	98	99	197
chr3|+|20557506|20619587	ID1126	3650	562	4212	634	289	923
chr3|+|20941199|20993299	ID1129	129	1033	1162	382	1066	1448
chr3|+|21044989|21105196	ID1130	510	488	998	503	1038	1541
chr3|+|21584245|21749231	ID1131	901	431	1332	985	585	1570
chr3|+|33968982|34357231	ID1155	600	3888	4488	242	280	522
chr3|+|42054556|42127396	ID1159	734	344	1078	1714	2030	3744
chr3|+|45117897|45222497	ID1161	2369	762	3131	2657	3533	6190
chr3|+|5529158|5665933	ID1106	2364	527	2891	1517	989	2506
chr3|+|80819729|80873356	ID1192	1606	368	1974	2665	3692	6357
chr3|+|84353479|84469543	ID1198	4524	838	5362	1902	2105	4007
chr3|+|87841443|87952647	ID1204	1254	550	1804	648	567	1215
chr3|+|87980623|88031376	ID1205	582	559	1141	577	609	1186
chr3|+|88108354|88175729	ID1207	2398	366	2764	2833	3455	6288
chr4|-|127245415|127878004	ID-1158	2852	636	3488	2060	1356	3416
chr4|-|12872410|12975232	ID-1030	3703	438	4141	2132	1004	3136
chr4|-|128727666|128802635	ID-1160	2817	485	3302	2713	3645	6358
chr4|-|13015423|13132848	ID-1031	3888	666	4554	720	396	1116
chr4|-|13158193|13337483	ID-1034	1888	462	2350	93	210	303
chr4|-|135125384|135210424	ID-1165	328	943	1271	2348	2793	5141
chr4|-|137945268|138014865	ID-1168	4209	468	4677	326	1013	1339
chr4|-|138056363|138342650	ID-1169	4597	788	5385	1642	1601	3243
chr4|-|145858512|145915026	ID-1179	3486	651	4137	1494	208	1702
chr4|-|15532709|15595626	ID-1043	2009	463	2472	665	150	815
chr4|-|172990953|173077275	ID-1197	400	362	762	2373	3502	5875
chr4|-|34042677|34336996	ID-1066	229	552	781	1763	2018	3781
chr4|-|49570652|49628431	ID-1083	32	143	175	2506	3347	5853
chr4|-|70136798|70199536	ID-1096	784	233	1017	1757	3288	5045
chr4|-|80143667|80224223	ID-1106	3176	639	3815	2277	3222	5499
chr4|-|82189774|82342906	ID-1112	1032	563	1595	1691	3228	4919
chr4|+|10146388|10326808	ID1112	325	885	1210	555	544	1099
chr4|+|104176917|104379202	ID1230	2470	294	2764	2199	1818	4017
chr4|+|129209080|129313067	ID1260	811	363	1174	1037	1357	2394
chr4|+|135248163|135305888	ID1263	220	1167	1387	2779	3519	6298
chr4|+|142253911|142304644	ID1275	148	1091	1239	72	295	367
chr4|+|160050110|160162679	ID1283	3323	641	3964	2131	2422	4553
chr4|+|187680394|187846394	ID1292	1567	555	2122	2013	1880	3893
chr4|+|22999032|23339149	ID1133	3342	683	4025	997	410	1407
chr4|+|23399791|23461479	ID1134	3315	972	4287	323	341	664
chr4|+|23494436|23555484	ID1135	3666	549	4215	577	181	758
chr4|+|2538393|2597229	ID1101	3235	469	3704	2612	3182	5794
chr4|+|31997970|32247479	ID1153	153	283	436	2006	2246	4252
chr4|+|49093262|49158599	ID1165	806	385	1191	12	153	165
chr4|+|49206374|49276751	ID1166	37	142	179	1366	2186	3552
chr4|+|97091060|97333161	ID1221	4451	789	5240	1311	1309	2620
chr5|-|10153542|10214437	ID-1023	423	76	499	200	655	855
chr5|-|103860326|104728952	ID-1137	4214	611	4825	2479	2359	4838
chr5|-|12225058|12425891	ID-1028	3602	328	3930	52	165	217
chr5|-|12455151|12574885	ID-1029	149	471	620	926	2123	3049
chr5|-|131396007|131518662	ID-1164	586	308	894	1540	1597	3137
chr5|-|137099813|137160757	ID-1167	2790	303	3093	111	329	440
chr5|-|144753565|145120163	ID-1178	1210	342	1552	800	181	981
chr5|-|147554778|147610846	ID-1181	69	265	334	154	622	776
chr5|-|162745181|162864367	ID-1192	1290	450	1740	2484	3415	5899
chr5|-|18678527|19289529	ID-1049	2811	510	3321	2617	2722	5339
chr5|-|28620152|28810797	ID-1061	71	237	308	268	316	584
chr5|-|34056614|34150592	ID-1065	1362	253	1615	388	222	610
chr5|-|50258866|50396410	ID-1084	1815	572	2387	2697	3237	5934
chr5|-|84540202|84943697	ID-1118	2103	553	2656	2593	3472	6065
chr5|-|85437605|85866609	ID-1119	1217	349	1566	249	237	486
chr5|+|103415540|103758970	ID1229	1265	237	1502	1703	2285	3988
chr5|+|115637440|115853756	ID1244	2397	547	2944	245	239	484
chr5|+|124235227|124290823	ID1252	439	235	674	1589	1943	3532
chr5|+|12852695|12911592	ID1114	267	63	330	59	255	314
chr5|+|134844064|135056705	ID1261	3959	731	4690	152	280	432
chr5|+|135802329|135879124	ID1265	549	181	730	1965	2382	4347
chr5|+|135918219|136118534	ID1266	725	195	920	158	197	355
chr5|+|19288624|19366146	ID1124	1273	239	1512	610	1753	2363
chr5|+|27217716|27471559	ID1142	323	768	1091	691	1383	2074
chr5|+|28809150|28876078	ID1147	1195	294	1489	1455	1494	2949
chr5|+|28932855|29136851	ID1148	446	383	829	345	529	874
chr5|+|53606547|53809149	ID1173	220	1116	1336	1730	1698	3428
chr5|+|81727789|82164524	ID1195	2935	701	3636	1800	1099	2899
chr5|+|84957264|85158972	ID1199	1851	289	2140	684	1960	2644
chr5|+|88266686|88453284	ID1208	419	186	605	635	189	824
chr5|+|95297024|95363032	ID1213	3036	529	3565	484	516	1000
chr5|+|95441187|95500657	ID1215	2082	450	2532	1934	874	2808
chr5|+|95508104|95607623	ID1216	3690	491	4181	88	148	236
chr5|+|96424695|96511402	ID1218	176	355	531	2269	2653	4922
chr5|+|96517737|96708327	ID1219	3116	616	3732	265	173	438
chr6|-|117925467|117996567	ID-1150	1022	402	1424	2879	3321	6200
chr6|-|125876378|125965650	ID-1154	646	180	826	311	206	517
chr6|-|140381191|140469593	ID-1175	810	360	1170	1062	856	1918
chr6|-|141115916|141219590	ID-1176	1264	407	1671	273	173	446
chr6|-|14709191|14786041	ID-1039	2921	602	3523	2616	2833	5449
chr6|-|14863216|14919395	ID-1041	552	296	848	1308	1826	3134
chr6|-|153062478|153197126	ID-1188	239	305	544	810	1318	2128
chr6|-|164708334|164759171	ID-1194	574	632	1206	2584	3658	6242
chr6|-|167276327|167341133	ID-1195	1425	471	1896	2789	802	3591
chr6|-|82591536|82652920	ID-1113	1488	286	1774	90	147	237
chr6|-|82691032|82770053	ID-1114	872	203	1075	42	289	331
chr6|-|89067637|89131143	ID-1124	316	1927	2243	184	91	275
chr6|-|95830638|95941484	ID-1131	483	289	772	31	186	217
chr6|+|113201290|113340987	ID1242	2316	431	2747	584	1072	1656
chr6|+|119671061|119730658	ID1245	196	355	551	611	1807	2418
chr6|+|119772407|119894451	ID1246	2223	374	2597	178	1040	1218
chr6|+|119903445|119953490	ID1247	1396	372	1768	235	408	643
chr6|+|126364381|126649591	ID1255	2218	509	2727	2134	879	3013
chr6|+|126687433|126782753	ID1256	1968	269	2237	1137	711	1848
chr6|+|140543383|141001855	ID1271	1018	428	1446	834	150	984
chr6|+|141034623|141166575	ID1273	2221	750	2971	3857	2090	5947
chr6|+|147980890|148577406	ID1279	2943	473	3416	1511	264	1775
chr6|+|158661465|158733036	ID1282	1647	286	1933	289	134	423
chr6|+|2284475|2364926	ID1100	366	140	506	2375	2968	5343
chr6|+|68603294|68700838	ID1184	397	147	544	272	875	1147
chr6|+|68748635|68829629	ID1185	3607	521	4128	566	1692	2258
chr6|+|80246906|80340310	ID1190	691	165	856	2426	3490	5916
chr6|+|81059305|81178608	ID1193	2845	532	3377	243	85	328
chr6|+|91762389|91833066	ID1211	2331	734	3065	157	452	609
chr7|-|10260389|10826297	ID-1024	807	413	1220	1251	173	1424
chr7|-|113077271|113133014	ID-1146	285	134	419	170	885	1055
chr7|-|113139535|113234038	ID-1147	2017	337	2354	343	187	530
chr7|-|117752908|117824044	ID-1149	169	383	552	401	1441	1842
chr7|-|119103172|119590926	ID-1151	551	522	1073	2431	1880	4311
chr7|-|13706496|13810692	ID-1035	3315	520	3835	516	186	702
chr7|-|139565345|139677203	ID-1174	493	3194	3687	2922	3422	6344
chr7|-|149885508|149941223	ID-1182	741	186	927	47	154	201
chr7|-|153035812|153111071	ID-1187	430	3213	3643	2040	736	2776
chr7|-|156332649|156410944	ID-1190	1773	636	2409	1242	1917	3159
chr7|-|22396905|22448559	ID-1055	813	155	968	123	82	205
chr7|-|22574132|22748628	ID-1056	1164	676	1840	2427	3149	5576
chr7|-|43045292|43099143	ID-1075	189	88	277	1203	2524	3727
chr7|-|53665094|53721041	ID-1085	1576	370	1946	291	211	502
chr7|-|65885479|65958570	ID-1093	1642	273	1915	600	2285	2885
chr7|-|7033561|7110179	ID-1017	30	104	134	553	1287	1840
chr7|-|83853768|83941489	ID-1116	2800	538	3338	473	167	640
chr7|-|83964727|84510327	ID-1117	1003	237	1240	1437	1170	2607
chr7|-|9889968|10125252	ID-1022	439	276	715	925	685	1610
chr7|+|125203823|125273175	ID1254	192	221	413	1870	3212	5082
chr7|+|12797055|12960415	ID1113	2755	635	3390	2974	1633	4607
chr7|+|128170810|128276760	ID1259	2148	767	2915	2525	3290	5815
chr7|+|135777533|135969306	ID1264	3090	444	3534	321	147	468
chr7|+|135999924|136081959	ID1267	2676	426	3102	1515	370	1885
chr7|+|136101893|136156183	ID1268	3201	420	3621	2659	922	3581
chr7|+|14042515|14179058	ID1116	2331	601	2932	2870	3034	5904
chr7|+|141504776|141566644	ID1274	2609	461	3070	2533	1489	4022
chr7|+|145481596|145690863	ID1277	107	799	906	2749	3545	6294
chr7|+|145711910|145810750	ID1278	93	318	411	461	166	627
chr7|+|16325729|16411098	ID1117	315	1933	2248	1388	1369	2757
chr7|+|20910410|20980108	ID1128	3580	791	4371	101	119	220
chr7|+|7919293|7974039	ID1110	162	52	214	949	1138	2087
chr8|-|106806371|106948695	ID-1139	1836	634	2470	2950	3440	6390
chr8|-|106959453|107072817	ID-1140	2103	632	2735	506	62	568
chr8|-|110105654|110190971	ID-1143	1895	379	2274	822	358	1180
chr8|-|111966841|112052964	ID-1144	217	600	817	2057	2261	4318
chr8|-|127069398|127305068	ID-1157	141	984	1125	900	1221	2121
chr8|-|129770704|129903749	ID-1161	3749	717	4466	3509	2062	5571
chr8|-|129929031|130165852	ID-1162	1938	372	2310	724	137	861
chr8|-|130394484|130603422	ID-1163	839	645	1484	751	516	1267
chr8|-|142266166|142318517	ID-1177	150	253	403	770	860	1630
chr8|-|19695098|19786086	ID-1052	108	323	431	2628	3286	5914
chr8|-|19804876|19930276	ID-1053	231	309	540	126	71	197
chr8|-|2480839|2539181	ID-1013	113	687	800	1666	2497	4163
chr8|-|90710830|90769963	ID-1127	1031	448	1479	2177	3368	5545
chr8|-|93665542|93716681	ID-1129	210	1245	1455	2783	2960	5743
chr8|-|96826744|96879714	ID-1135	1017	126	1143	1912	777	2689
chr8|+|126954732|127016123	ID1257	358	1751	2109	2484	3303	5787
chr8|+|2584414|2863253	ID1102	1189	494	1683	1767	1488	3255
chr8|+|31064977|31301546	ID1151	3843	743	4586	793	203	996
chr8|+|33653810|33829068	ID1154	2728	659	3387	574	201	775
chr8|+|39379999|39431648	ID1158	188	946	1134	2141	3279	5420
chr8|+|55074541|55127730	ID1176	945	754	1699	1386	1056	2442
chr8|+|91233625|91636162	ID1210	1301	745	2046	2852	3460	6312
chr9|-|10963110|11065117	ID-1026	598	857	1455	1380	2690	4070
chr9|-|14434190|14532228	ID-1036	159	174	333	62	159	221
chr9|-|2688705|2751329	ID-1014	126	77	203	1177	328	1505
chr9|-|36435091|36487608	ID-1070	1980	213	2193	1867	1837	3704
chr9|-|69946613|70002307	ID-1095	412	1477	1889	2215	661	2876
chr9|-|74105892|74156651	ID-1099	2484	650	3134	1877	489	2366
chr9|-|76365520|76442155	ID-1103	1267	151	1418	841	710	1551
chr9|-|76451823|76594139	ID-1104	1178	173	1351	613	982	1595
chr9|+|108539725|108607134	ID1231	281	218	499	420	374	794
chr9|+|108738270|108867152	ID1232	937	634	1571	1119	192	1311
chr9|+|114434373|114499976	ID1243	2275	541	2816	1353	696	2049
chr9|+|124132737|124220875	ID1250	104	355	459	1267	2952	4219
chr9|+|19230428|19282555	ID1123	2459	370	2829	2556	3256	5812
chr9|+|31848666|32151992	ID1152	1139	161	1300	891	256	1147
chr9|+|3526069|3588540	ID1103	173	270	443	2828	3113	5941
chr9|+|3600088|3682256	ID1104	129	346	475	357	1482	1839
chr9|+|4889955|4959419	ID1105	1597	311	1908	362	98	460
chrX|-|10857227|10979994	ID-1025	944	236	1180	202	579	781
chrX|-|112677019|113302475	ID-1148	3463	507	3970	490	378	868
chrX|-|122326762|122648411	ID-1152	2956	785	3741	2462	1480	3942
chrX|-|124098868|124288899	ID-1153	294	1959	2253	1657	1958	3615
chrX|-|135882848|135933447	ID-1166	935	276	1211	1572	398	1970
chrX|-|138918212|139004357	ID-1172	4302	583	4885	245	235	480
chrX|-|14651103|14710496	ID-1037	41	157	198	1472	689	2161
chrX|-|14761113|14815420	ID-1040	1138	280	1418	1508	714	2222
chrX|-|151622319|151847239	ID-1185	3104	664	3768	736	280	1016
chrX|-|86602297|86855391	ID-1121	558	352	910	2470	2308	4778
chrX|+|102704076|102755767	ID1226	222	182	404	535	350	885
chrX|+|120324586|120459439	ID1248	370	1204	1574	1438	262	1700
chrX|+|120495689|120961162	ID1249	414	608	1022	992	236	1228
chrX|+|124748476|124967294	ID1253	759	298	1057	55	137	192
chrX|+|140998448|141139382	ID1272	239	165	404	840	204	1044
chrX|+|151143265|151307801	ID1280	2690	621	3311	1997	2901	4898
chrX|+|43196769|43255797	ID1160	2064	364	2428	596	105	701
chrX|+|57163240|57283823	ID1177	1449	328	1777	69	175	244
chrX|+|64254689|64427539	ID1181	3181	484	3665	1726	1246	2972
chrX|+|7895514|8069209	ID1109	3226	318	3544	747	1046	1793
chrX|+|80557231|80616554	ID1191	3159	539	3698	2593	1157	3750
chrX|+|8196373|8288888	ID1111	3147	413	3560	99	262	361
chrX|+|89713273|89789641	ID1209	458	2781	3239	193	714	907
chrX|+|97828769|97879571	ID1224	78	136	214	1517	1725	3242
chrX|+|97947755|98102867	ID1225	255	1157	1412	2661	3174	5835

## Sheet: s5
S5. Analysis of the concordancy of the two biological replicas (B1 and B2) of the RAT experiments
Chr	Drug-VlincRNA ID combination	Background	Number of associated mRNAs at B1	Number of associated mRNAs at B2	Number of mRNAs shared by the two replicas	Odds ratio	p-value	Top %-ile of the RAT signal	Mapping level
chr18	SN-38-ID1107	18237	2346	1711	740	3.36207	2.28e-245	1	Gene_level
chr18	SN-38-ID1107	18237	10025	8860	6651	1.3656	0	5	Gene_level
chr18	SN-38-ID1107	18237	13478	12201	10634	1.17931	0	10	Gene_level
chr18	SN-38-ID1107	18237	15842	14399	13661	1.09218	0	20	Gene_level
chr18	SN-38-ID1107	18237	16719	15382	14963	1.06108	0	30	Gene_level
chr3	SN-38-ID-1202	18237	3212	2546	1389	3.09757	0	1	Gene_level
chr3	SN-38-ID-1202	18237	9808	10317	8146	1.46813	0	5	Gene_level
chr3	SN-38-ID-1202	18237	12678	13418	11581	1.24154	0	10	Gene_level
chr3	SN-38-ID-1202	18237	14778	15527	14195	1.1282	0	20	Gene_level
chr3	SN-38-ID-1202	18237	15896	16270	15391	1.08529	0	30	Gene_level
chr15	Etoposide-ID-1132	18237	2520	2089	951	3.29454	0	1	Gene_level
chr15	Etoposide-ID-1132	18237	10381	9889	7590	1.34835	0	5	Gene_level
chr15	Etoposide-ID-1132	18237	13482	14020	12028	1.1605	0	10	Gene_level
chr15	Etoposide-ID-1132	18237	15563	16145	14845	1.07746	0	20	Gene_level
chr15	Etoposide-ID-1132	18237	16339	16957	15921	1.04797	0	30	Gene_level
chr18	Etoposide-ID1107	18237	2837	2406	1234	3.29696	0	1	Gene_level
chr18	Etoposide-ID1107	18237	10341	9434	7443	1.39137	0	5	Gene_level
chr18	Etoposide-ID1107	18237	13719	12973	11476	1.17593	0	10	Gene_level
chr18	Etoposide-ID1107	18237	15820	15637	14711	1.08452	0	20	Gene_level
chr18	Etoposide-ID1107	18237	16649	16613	15958	1.05219	0	30	Gene_level
chr1	Etoposide-ID-1205	18237	2390	3093	1475	3.63888	0	1	Gene_level
chr1	Etoposide-ID-1205	18237	9015	10393	7669	1.49274	0	5	Gene_level
chr1	Etoposide-ID-1205	18237	13035	13314	11451	1.20331	0	10	Gene_level
chr1	Etoposide-ID-1205	18237	15604	15666	14524	1.08354	0	20	Gene_level
chr1	Etoposide-ID-1205	18237	16470	16627	15810	1.05288	0	30	Gene_level
chr2	Etoposide-ID1299	18237	2952	1533	949	3.82438	0	1	Gene_level
chr2	Etoposide-ID1299	18237	11053	8633	7444	1.42271	0	5	Gene_level
chr2	Etoposide-ID1299	18237	13791	12513	11382	1.20286	0	10	Gene_level
chr2	Etoposide-ID1299	18237	15695	15306	14397	1.09296	0	20	Gene_level
chr2	Etoposide-ID1299	18237	16456	16434	15689	1.05799	0	30	Gene_level
chr3	Etoposide-ID-1202	18237	1255	2390	433	2.63269	1.06e-91	1	Gene_level
chr3	Etoposide-ID-1202	18237	9500	8562	6095	1.36656	0	5	Gene_level
chr3	Etoposide-ID-1202	18237	13099	11718	10022	1.19074	0	10	Gene_level
chr3	Etoposide-ID-1202	18237	15459	14655	13629	1.09711	0	20	Gene_level
chr3	Etoposide-ID-1202	18237	16352	16094	15339	1.06296	0	30	Gene_level
chr7	Etoposide-ID1274	18237	2074	3214	1150	3.14627	0	1	Gene_level
chr7	Etoposide-ID1274	18237	10376	8819	6901	1.37536	0	5	Gene_level
chr7	Etoposide-ID1274	18237	13687	12108	10738	1.18167	0	10	Gene_level
chr7	Etoposide-ID1274	18237	15752	14524	13746	1.09574	0	20	Gene_level
chr7	Etoposide-ID1274	18237	16581	15638	15132	1.06428	0	30	Gene_level
chr15	DMSO-ID-1132	18237	3067	1610	679	2.50775	1.41e-142	1	Gene_level
chr15	DMSO-ID-1132	18237	10811	7582	6194	1.37808	0	5	Gene_level
chr15	DMSO-ID-1132	18237	13954	11100	10064	1.18496	0	10	Gene_level
chr15	DMSO-ID-1132	18237	16077	13980	13479	1.0937	0	20	Gene_level
chr15	DMSO-ID-1132	18237	16807	15267	14940	1.06184	0	30	Gene_level
chr18	DMSO-ID1107	18237	2844	1483	656	2.83652	4.74e-169	1	Gene_level
chr18	DMSO-ID1107	18237	10880	5674	4914	1.45168	0	5	Gene_level
chr18	DMSO-ID1107	18237	14088	9485	8874	1.21112	0	10	Gene_level
chr18	DMSO-ID1107	18237	16039	12659	12367	1.11081	0	20	Gene_level
chr18	DMSO-ID1107	18237	16757	14137	13939	1.07308	0	30	Gene_level
chr1	DMSO-ID-1205	18237	1685	3498	1142	3.53346	0	1	Gene_level
chr1	DMSO-ID-1205	18237	9507	10401	7455	1.37494	0	5	Gene_level
chr1	DMSO-ID-1205	18237	12429	13432	10944	1.19551	0	10	Gene_level
chr1	DMSO-ID-1205	18237	14289	15653	13676	1.1151	0	20	Gene_level
chr1	DMSO-ID-1205	18237	15226	16493	14912	1.08294	0	30	Gene_level
chr2	DMSO-ID1299	18237	1101	970	297	5.07167	1.41e-136	1	Gene_level
chr2	DMSO-ID1299	18237	5783	6320	3659	1.82577	0	5	Gene_level
chr2	DMSO-ID1299	18237	8841	10372	7143	1.42059	0	10	Gene_level
chr2	DMSO-ID1299	18237	12862	13452	11368	1.19824	0	20	Gene_level
chr2	DMSO-ID1299	18237	15325	14656	13892	1.12798	0	30	Gene_level
chr3	DMSO-ID-1202	18237	2004	1777	689	3.52848	1.03e-238	1	Gene_level
chr3	DMSO-ID-1202	18237	9256	7727	5369	1.36903	0	5	Gene_level
chr3	DMSO-ID-1202	18237	12165	12854	10369	1.20932	0	10	Gene_level
chr3	DMSO-ID-1202	18237	14226	15784	13689	1.1118	0	20	Gene_level
chr3	DMSO-ID-1202	18237	15299	16539	14962	1.07838	0	30	Gene_level
chr7	DMSO-ID1274	18237	707	1474	359	6.28248	1.34e-210	1	Gene_level
chr7	DMSO-ID1274	18237	5620	9835	4755	1.56889	0	5	Gene_level
chr7	DMSO-ID1274	18237	11036	12889	9972	1.27851	0	10	Gene_level
chr7	DMSO-ID1274	18237	14827	14957	13759	1.13147	0	20	Gene_level
chr7	DMSO-ID1274	18237	16164	15884	15210	1.08037	0	30	Gene_level
chr18	SN-38-ID1107	18237	2904	3652	1188	2.04288	1.09e-179	1	Region_level
chr18	SN-38-ID1107	18237	9890	10096	6956	1.27048	0	5	Region_level
chr18	SN-38-ID1107	18237	13061	12913	10635	1.14997	0	10	Region_level
chr18	SN-38-ID1107	18237	15606	14964	13889	1.08464	0	20	Region_level
chr18	SN-38-ID1107	18237	16559	15833	15215	1.05835	0	30	Region_level
chr3	SN-38-ID-1202	18237	3422	3885	1517	2.08098	6.66e-257	1	Region_level
chr3	SN-38-ID-1202	18237	9546	11303	7769	1.31312	0	5	Region_level
chr3	SN-38-ID-1202	18237	12072	13974	10977	1.18669	0	10	Region_level
chr3	SN-38-ID-1202	18237	14254	15718	13648	1.11093	0	20	Region_level
chr3	SN-38-ID-1202	18237	15338	16439	14901	1.07777	0	30	Region_level
chr15	Etoposide-ID-1132	18237	2929	4460	1450	2.02426	4.38e-231	1	Region_level
chr15	Etoposide-ID-1132	18237	10356	12057	8376	1.22337	0	5	Region_level
chr15	Etoposide-ID-1132	18237	13358	14859	12141	1.11552	0	10	Region_level
chr15	Etoposide-ID-1132	18237	15413	16523	14792	1.05926	0	20	Region_level
chr15	Etoposide-ID-1132	18237	16213	17048	15801	1.04256	0	30	Region_level
chr18	Etoposide-ID1107	18237	2631	4803	1924	2.77667	0	1	Region_level
chr18	Etoposide-ID1107	18237	9799	12350	8739	1.31694	0	5	Region_level
chr18	Etoposide-ID1107	18237	13141	14676	12173	1.1511	0	10	Region_level
chr18	Etoposide-ID1107	18237	15508	16400	14899	1.06834	0	20	Region_level
chr18	Etoposide-ID1107	18237	16424	16995	16025	1.04701	0	30	Region_level
chr1	Etoposide-ID-1205	18237	3780	3623	2306	3.07081	0	1	Region_level
chr1	Etoposide-ID-1205	18237	9952	10488	8301	1.45038	0	5	Region_level
chr1	Etoposide-ID-1205	18237	13395	13200	11629	1.19944	0	10	Region_level
chr1	Etoposide-ID-1205	18237	15948	15512	14611	1.07711	0	20	Region_level
chr1	Etoposide-ID-1205	18237	16732	16484	15852	1.04816	0	30	Region_level
chr2	Etoposide-ID1299	18237	3999	3615	1829	2.30732	0	1	Region_level
chr2	Etoposide-ID1299	18237	11618	11272	8898	1.23912	0	5	Region_level
chr2	Etoposide-ID1299	18237	13997	13787	11954	1.1297	0	10	Region_level
chr2	Etoposide-ID1299	18237	15684	15734	14444	1.06744	0	20	Region_level
chr2	Etoposide-ID1299	18237	16398	16577	15583	1.04546	0	30	Region_level
chr3	Etoposide-ID-1202	18237	1686	2534	401	1.71172	1.08e-30	1	Region_level
chr3	Etoposide-ID-1202	18237	8468	8243	4955	1.29459	2.73e-250	5	Region_level
chr3	Etoposide-ID-1202	18237	12489	10963	8736	1.16361	0	10	Region_level
chr3	Etoposide-ID-1202	18237	15135	13996	12685	1.09209	0	20	Region_level
chr3	Etoposide-ID-1202	18237	16099	15903	14901	1.06143	0	30	Region_level
chr7	Etoposide-ID1274	18237	2482	3496	1184	2.48847	2.4e-273	1	Region_level
chr7	Etoposide-ID1274	18237	10769	8383	6466	1.30621	0	5	Region_level
chr7	Etoposide-ID1274	18237	13916	11474	10116	1.1554	0	10	Region_level
chr7	Etoposide-ID1274	18237	15852	14040	13233	1.08433	0	20	Region_level
chr7	Etoposide-ID1274	18237	16624	15126	14585	1.05779	0	30	Region_level
chr15	DMSO-ID-1132	18237	3044	1788	662	2.21819	1.74e-107	1	Region_level
chr15	DMSO-ID-1132	18237	10486	6980	5402	1.34599	0	5	Region_level
chr15	DMSO-ID-1132	18237	13634	10374	9170	1.18237	0	10	Region_level
chr15	DMSO-ID-1132	18237	15770	13355	12669	1.09703	0	20	Region_level
chr15	DMSO-ID-1132	18237	16612	14681	14255	1.06597	0	30	Region_level
chr18	DMSO-ID1107	18237	3560	1666	627	1.92795	1.13e-73	1	Region_level
chr18	DMSO-ID1107	18237	11160	5119	4209	1.34364	6.41085075935334e-313	5	Region_level
chr18	DMSO-ID1107	18237	14055	8621	7919	1.19189	0	10	Region_level
chr18	DMSO-ID1107	18237	16033	12116	11706	1.09898	0	20	Region_level
chr18	DMSO-ID1107	18237	16736	13680	13412	1.06834	0	30	Region_level
chr1	DMSO-ID-1205	18237	4512	4543	2776	2.4698	0	1	Region_level
chr1	DMSO-ID-1205	18237	11811	10938	9169	1.29435	0	5	Region_level
chr1	DMSO-ID-1205	18237	13826	13581	12063	1.1716	0	10	Region_level
chr1	DMSO-ID-1205	18237	15171	15516	14320	1.10944	0	20	Region_level
chr1	DMSO-ID-1205	18237	15756	16374	15303	1.08176	0	30	Region_level
chr2	DMSO-ID1299	18237	2271	1827	395	1.73618	2.13e-31	1	Region_level
chr2	DMSO-ID1299	18237	7751	6665	3842	1.35629	2.94e-216	5	Region_level
chr2	DMSO-ID1299	18237	10409	10353	7164	1.21237	9.65997496594757e-317	10	Region_level
chr2	DMSO-ID1299	18237	13945	13519	11619	1.12398	0	20	Region_level
chr2	DMSO-ID1299	18237	15734	14851	13966	1.09001	0	30	Region_level
chr3	DMSO-ID-1202	18237	4448	2987	1370	1.8805	1.32e-176	1	Region_level
chr3	DMSO-ID-1202	18237	10611	7820	5588	1.22814	7.73e-222	5	Region_level
chr3	DMSO-ID-1202	18237	12924	12109	9848	1.14761	0	10	Region_level
chr3	DMSO-ID-1202	18237	14810	15556	13782	1.09097	0	20	Region_level
chr3	DMSO-ID-1202	18237	15684	16542	15157	1.06542	0	30	Region_level
chr7	DMSO-ID1274	18237	2943	2532	740	1.81105	1.15e-72	1	Region_level
chr7	DMSO-ID1274	18237	8538	10042	5799	1.23347	2.75e-238	5	Region_level
chr7	DMSO-ID1274	18237	12182	12805	9928	1.16069	0	10	Region_level
chr7	DMSO-ID1274	18237	15388	14851	13736	1.09616	0	20	Region_level
chr7	DMSO-ID1274	18237	16427	15741	15143	1.06801	0	30	Region_level

## Sheet: S6
S6. Comparison of the aggregated RAT signal of different types of genes based on single-sided Wilcoxson Rank Sum Test
Chr	VlincRNA ID	Drug	Co-expressed genes > Background genes?						Cis only > Co-expressed genes?
			Upstream		Gene		Downstream		Upstream		Gene		Downstream
			Negative	Positive	Negative	Positive	Negative	Positive	Negative	Positive	Negative	Positive	Negative	Positive
chr1	ID-1205	DMSO	1	2.82963e-18	1.57355e-91	0	1	0	1.46506e-77	6.18446e-106	5.26643e-47	4.98225e-13	4.42421e-133	1.83441e-69
chr1	ID-1205	Etoposide	1	2.93061e-218	1	0	1	0	5.4818e-264	1.36288e-101	2.79164e-61	9.55599e-109	4.58714e-165	3.62561e-20
chr2	ID1299	DMSO	1	1	5.89308e-284	0	2.56804e-226	3.02972e-159	1	5.28449e-283	1	3.22024e-62	1	3.31934e-176
chr2	ID1299	Etoposide	1	1.12984e-89	1	0	0.934858	0	1.04095e-26	1.42317e-232	1	9.01335e-33	1.16583e-20	0
chr3	ID-1202	DMSO	1	0	7.07293e-21	0	5.48232e-115	0	2.18394e-44	6.65085e-188	1	4.57034e-205	0.438081	1.15451e-159
chr3	ID-1202	Etoposide	1	0	3.48635e-228	0	3.28672e-278	0	3.73707e-172	1	1	1.53215e-188	9.76001e-62	4.97063e-24
chr3	ID-1202	SN-38	7.02457e-108	0	0	0	2.38374e-103	0	2.04623e-20	4.59748e-240	1	0	6.10074e-120	2.0836e-259
chr7	ID1274	DMSO	1	0	1.20879e-256	0	4.57846e-162	0	0	8.74827e-25	4.07647e-284	0	2.06106e-237	2.01217e-165
chr7	ID1274	Etoposide	1.06078e-237	0	0	0	6.89448e-263	0	0	7.46943e-263	8.02417e-160	0	0	1.67515e-128
chr15	ID-1132	DMSO	0	0	0	0	1.57973e-145	0	4.73575e-44	3.12155e-186	5.5768e-28	0	1	2.1807e-163
chr15	ID-1132	Etoposide	0	1	0	1	0	0.933807	3.13914e-29	4.99216e-229	1.11481e-83	0	2.28921e-48	1.30223e-106
chr18	ID1107	DMSO	5.14606e-227	3.26719e-206	0	0	8.83977e-77	7.90343e-24	0.0417622	1.38977e-174	2.88113e-109	0	1.20088e-50	2.66991e-123
chr18	ID1107	Etoposide	1	1	0	1	0	1	2.05903e-51	9.99682e-176	1.2233e-108	1.34836e-51	5.66943e-47	4.46923e-110
chr18	ID1107	SN-38	7.09605e-212	8.4942e-55	0	2.02519e-150	3.94896e-241	1	6.82305e-35	7.4682e-211	7.42638e-138	0	4.69408e-31	7.32714e-116
	Summary:				12 of 14	12 of 14					9 of 14	14 of 14

## Sheet: s7
S7. The overlap between co-expression and the chromatin interaction datasets for top and botton half of expressed mRNAs
Chr	VlincRNA ID	Drug	Number of background	Number of correlated mRNAs detected by Co-expression networks	Number of mRNAs containing vlincRNA-chromatin interaction regions	Number of shared mRNAs	Odds ratio	p-value	Regulation type	Mapping_level	Expression_level
chr15	ID-1132	Etoposide	12995	175	619	20	2.39926	0.000252199	Negative	Gene_level	Top_half
chr15	ID-1132	DMSO	12995	175	9452	136	1.06845	0.0781781	Negative	Gene_level	Top_half
chr18	ID1107	SN-38	12995	210	8678	172	1.2265	6.25e-07	Negative	Gene_level	Top_half
chr18	ID1107	Etoposide	12995	210	7134	158	1.37051	6.43e-10	Negative	Gene_level	Top_half
chr18	ID1107	DMSO	12995	210	7790	148	1.17566	0.000905497	Negative	Gene_level	Top_half
chr1	ID-1205	Etoposide	12995	801	10039	763	1.23304	1.87e-47	Negative	Gene_level	Top_half
chr1	ID-1205	DMSO	12995	801	7136	655	1.48912	3.43e-61	Negative	Gene_level	Top_half
chr2	ID1299	Etoposide	12995	1827	9974	1645	1.1731	2.11e-55	Negative	Gene_level	Top_half
chr2	ID1299	DMSO	12995	1827	8918	1532	1.22188	3.25e-57	Negative	Gene_level	Top_half
chr3	ID-1202	SN-38	12995	1896	7362	1445	1.34527	1.16e-81	Negative	Gene_level	Top_half
chr3	ID-1202	Etoposide	12995	1896	9747	1652	1.16165	1.25e-44	Negative	Gene_level	Top_half
chr3	ID-1202	DMSO	12995	1896	8728	1586	1.24545	5.59e-68	Negative	Gene_level	Top_half
chr7	ID1274	Etoposide	12995	2488	6766	1713	1.32236	1.96e-79	Negative	Gene_level	Top_half
chr7	ID1274	DMSO	12995	2488	8764	2031	1.21041	1.61206e-68	Negative	Gene_level	Top_half
chr15	ID-1132	Etoposide	12995	11	8884	11	1.46274	0.0152161	Negative	Gene_level	Bottom_half
chr15	ID-1132	DMSO	12995	11	5539	8	1.70625	0.0436308	Negative	Gene_level	Bottom_half
chr18	ID1107	SN-38	12995	34	3394	21	2.36486	1.2604e-05	Negative	Gene_level	Bottom_half
chr18	ID1107	Etoposide	12995	34	4188	21	1.91651	0.000374194	Negative	Gene_level	Bottom_half
chr18	ID1107	DMSO	12995	34	2772	15	2.06821	0.00238896	Negative	Gene_level	Bottom_half
chr1	ID-1205	Etoposide	12995	35	8418	29	1.27908	0.0157686	Negative	Gene_level	Bottom_half
chr1	ID-1205	DMSO	12995	35	8685	27	1.15426	0.130513	Negative	Gene_level	Bottom_half
chr2	ID1299	Etoposide	12995	98	4111	36	1.1612	0.163214	Negative	Gene_level	Bottom_half
chr2	ID1299	DMSO	12995	98	178	3	2.23487	0.151074	Negative	Gene_level	Bottom_half
chr3	ID-1202	SN-38	12995	81	9200	66	1.15093	0.0195607	Negative	Gene_level	Bottom_half
chr3	ID-1202	Etoposide	12995	81	9117	61	1.07342	0.186401	Negative	Gene_level	Bottom_half
chr3	ID-1202	DMSO	12995	81	7797	54	1.11111	0.13199	Negative	Gene_level	Bottom_half
chr7	ID1274	Etoposide	12995	121	5809	74	1.36811	0.000187629	Negative	Gene_level	Bottom_half
chr7	ID1274	DMSO	12995	121	5314	74	1.49555	5.03213e-06	Negative	Gene_level	Bottom_half
chr15	ID-1132	Etoposide	12995	164	10084	141	1.10795	0.00459782	Positive	Gene_level	Top_half
chr15	ID-1132	DMSO	12995	164	9452	130	1.08981	0.0331458	Positive	Gene_level	Top_half
chr18	ID1107	SN-38	12995	1300	9524	1102	1.15663	2.2e-25	Positive	Gene_level	Top_half
chr18	ID1107	Etoposide	12995	1300	10129	1161	1.14577	3.55e-29	Positive	Gene_level	Top_half
chr18	ID1107	DMSO	12995	1300	8806	1031	1.17034	1.68196e-22	Positive	Gene_level	Top_half
chr1	ID-1205	Etoposide	12995	86	10039	68	1.02352	0.4	Positive	Gene_level	Top_half
chr1	ID-1205	DMSO	12995	86	9598	63	0.991831	0.606	Positive	Gene_level	Top_half
chr2	ID1299	Etoposide	12995	391	9974	320	1.0663	0.00796	Positive	Gene_level	Top_half
chr2	ID1299	DMSO	12995	391	7335	220	0.996832	0.55	Positive	Gene_level	Top_half
chr3	ID-1202	SN-38	12995	330	9770	245	0.987493	0.682	Positive	Gene_level	Top_half
chr3	ID-1202	Etoposide	12995	330	9747	249	1.00598	0.454	Positive	Gene_level	Top_half
chr3	ID-1202	DMSO	12995	330	483	11	0.896825	0.687	Positive	Gene_level	Top_half
chr7	ID1274	Etoposide	12995	288	9595	191	0.898198	0.998	Positive	Gene_level	Top_half
chr7	ID1274	DMSO	12995	288	239	11	2.07672	0.0176861	Positive	Gene_level	Top_half
chr15	ID-1132	Etoposide	12995	85	8884	66	1.13578	0.0388809	Positive	Gene_level	Bottom_half
chr15	ID-1132	DMSO	12995	85	5539	47	1.29725	0.0123176	Positive	Gene_level	Bottom_half
chr18	ID1107	SN-38	12995	289	8771	239	1.22526	3.07919e-09	Positive	Gene_level	Bottom_half
chr18	ID1107	Etoposide	12995	289	8688	235	1.21626	2.31598e-08	Positive	Gene_level	Bottom_half
chr18	ID1107	DMSO	12995	289	7061	202	1.28636	3.32323e-08	Positive	Gene_level	Bottom_half
chr1	ID-1205	Etoposide	12995	198	9561	173	1.18756	1.51883e-06	Positive	Gene_level	Bottom_half
chr1	ID-1205	DMSO	12995	198	3686	84	1.49567	1.38807e-05	Positive	Gene_level	Bottom_half
chr2	ID1299	Etoposide	12995	184	9471	173	1.29006	1.34443e-13	Positive	Gene_level	Bottom_half
chr2	ID1299	DMSO	12995	184	5939	123	1.46268	4.73722e-09	Positive	Gene_level	Bottom_half
chr3	ID-1202	SN-38	12995	164	8247	143	1.37395	6.52028e-12	Positive	Gene_level	Bottom_half
chr3	ID-1202	Etoposide	12995	164	5552	116	1.65554	2.77872e-13	Positive	Gene_level	Bottom_half
chr3	ID-1202	DMSO	12995	164	2536	71	2.21841	2.34403e-12	Positive	Gene_level	Bottom_half
chr7	ID1274	Etoposide	12995	173	7740	142	1.37809	1.36206e-10	Positive	Gene_level	Bottom_half
chr7	ID1274	DMSO	12995	173	2401	76	2.37767	7.82857e-15	Positive	Gene_level	Bottom_half

## Sheet: s8
S8. Significance of the overlap between the co-expression and vlincRNA-chromatin interaction datasets with increasing RAT signal thresholds
Chr	Drug-VlincRNA ID combination	Background	Number of associated mRNAs from the co-expression networks	Number of mRNAs containing vlincRNA-chromatin interaction regions	Number of mRNAs shared by two datasets	Odds Ratio	p-value	Top %-ile of the RAT signal	Regulation-Type	Platform	Mapping level	Expression level
chr18	SN-38-ID1007	12995	210	503	16	1.97	0.00765	1	Negative	SMS	Gene_level	Top_half
chr18	SN-38-ID1007	12995	210	4256	100	1.45	4.62e-06	5	Negative	SMS	Gene_level	Top_half
chr18	SN-38-ID1007	12995	210	6754	142	1.3	2.58e-06	10	Negative	SMS	Gene_level	Top_half
chr18	SN-38-ID1007	12995	210	8678	172	1.23	6.25e-07	20	Negative	SMS	Gene_level	Top_half
chr18	SN-38-ID1007	12995	210	9524	182	1.18	1.83e-06	30	Negative	SMS	Gene_level	Top_half
chr3	SN-38-ID-1202	12995	1896	859	218	1.74	5.3e-18	1	Negative	SMS	Gene_level	Top_half
chr3	SN-38-ID-1202	12995	1896	5155	1090	1.45	1.09e-64	5	Negative	SMS	Gene_level	Top_half
chr3	SN-38-ID-1202	12995	1896	7362	1445	1.35	1.16e-81	10	Negative	SMS	Gene_level	Top_half
chr3	SN-38-ID-1202	12995	1896	8970	1605	1.23	1.62e-63	20	Negative	SMS	Gene_level	Top_half
chr3	SN-38-ID-1202	12995	1896	9770	1669	1.17	1.27e-50	30	Negative	SMS	Gene_level	Top_half
chr15	Etoposide-ID-1132	12995	175	619	20	2.4	0.000252	1	Negative	SMS	Gene_level	Top_half
chr15	Etoposide-ID-1132	12995	175	4801	80	1.24	0.0103	5	Negative	SMS	Gene_level	Top_half
chr15	Etoposide-ID-1132	12995	175	7494	114	1.13	0.0255	10	Negative	SMS	Gene_level	Top_half
chr15	Etoposide-ID-1132	12995	175	9351	135	1.07	0.0711	20	Negative	SMS	Gene_level	Top_half
chr15	Etoposide-ID-1132	12995	175	10084	143	1.05	0.109	30	Negative	SMS	Gene_level	Top_half
chr18	Etoposide-ID1007	12995	210	755	20	1.64	0.0203	1	Negative	SMS	Gene_level	Top_half
chr18	Etoposide-ID1007	12995	210	4553	115	1.56	3.07e-09	5	Negative	SMS	Gene_level	Top_half
chr18	Etoposide-ID1007	12995	210	7134	158	1.37	6.43e-10	10	Negative	SMS	Gene_level	Top_half
chr18	Etoposide-ID1007	12995	210	9266	182	1.22	8.32e-08	20	Negative	SMS	Gene_level	Top_half
chr18	Etoposide-ID1007	12995	210	10129	195	1.19	3.82e-09	30	Negative	SMS	Gene_level	Top_half
chr1	Etoposide-ID-1205	12995	801	924	84	1.47	0.000177	1	Negative	SMS	Gene_level	Top_half
chr1	Etoposide-ID-1205	12995	801	4742	420	1.44	1.64e-21	5	Negative	SMS	Gene_level	Top_half
chr1	Etoposide-ID-1205	12995	801	7163	600	1.36	5.77e-33	10	Negative	SMS	Gene_level	Top_half
chr1	Etoposide-ID-1205	12995	801	9236	721	1.27	6.42e-41	20	Negative	SMS	Gene_level	Top_half
chr1	Etoposide-ID-1205	12995	801	10039	763	1.23	1.87e-47	30	Negative	SMS	Gene_level	Top_half
chr2	Etoposide-ID1299	12995	1827	540	107	1.41	0.000107	1	Negative	SMS	Gene_level	Top_half
chr2	Etoposide-ID1299	12995	1827	4603	846	1.31	3.12e-25	5	Negative	SMS	Gene_level	Top_half
chr2	Etoposide-ID1299	12995	1827	7148	1240	1.23	1.01e-33	10	Negative	SMS	Gene_level	Top_half
chr2	Etoposide-ID1299	12995	1827	9111	1520	1.19	1.79e-43	20	Negative	SMS	Gene_level	Top_half
chr2	Etoposide-ID1299	12995	1827	9974	1645	1.17	2.11e-55	30	Negative	SMS	Gene_level	Top_half
chr3	Etoposide-ID-1202	12995	1896	251	61	1.67	2.77e-05	1	Negative	SMS	Gene_level	Top_half
chr3	Etoposide-ID-1202	12995	1896	3759	737	1.34	3.66e-24	5	Negative	SMS	Gene_level	Top_half
chr3	Etoposide-ID-1202	12995	1896	6196	1145	1.27	2.22e-33	10	Negative	SMS	Gene_level	Top_half
chr3	Etoposide-ID-1202	12995	1896	8584	1503	1.2	2.3e-42	20	Negative	SMS	Gene_level	Top_half
chr3	Etoposide-ID-1202	12995	1896	9747	1652	1.16	1.25e-44	30	Negative	SMS	Gene_level	Top_half
chr7	Etoposide-ID1274	12995	2488	631	186	1.54	9.35e-11	1	Negative	SMS	Gene_level	Top_half
chr7	Etoposide-ID1274	12995	2488	4289	1170	1.42	2.97e-59	5	Negative	SMS	Gene_level	Top_half
chr7	Etoposide-ID1274	12995	2488	6766	1713	1.32	1.96e-79	10	Negative	SMS	Gene_level	Top_half
chr7	Etoposide-ID1274	12995	2488	8723	2048	1.23	2.84e-78	20	Negative	SMS	Gene_level	Top_half
chr7	Etoposide-ID1274	12995	2488	9595	2156	1.17	1.42e-65	30	Negative	SMS	Gene_level	Top_half
chr15	DMSO-ID-1132	12995	175	375	3	0.59	0.885	1	Negative	SMS	Gene_level	Top_half
chr15	DMSO-ID-1132	12995	175	3863	53	1.02	0.464	5	Negative	SMS	Gene_level	Top_half
chr15	DMSO-ID-1132	12995	175	6369	87	1.01	0.456	10	Negative	SMS	Gene_level	Top_half
chr15	DMSO-ID-1132	12995	175	8500	119	1.04	0.261	20	Negative	SMS	Gene_level	Top_half
chr15	DMSO-ID-1132	12995	175	9452	136	1.07	0.0782	30	Negative	SMS	Gene_level	Top_half
chr18	DMSO-ID1007	12995	210	348	7	1.24	0.332	1	Negative	SMS	Gene_level	Top_half
chr18	DMSO-ID1007	12995	210	3013	67	1.38	0.00222	5	Negative	SMS	Gene_level	Top_half
chr18	DMSO-ID1007	12995	210	5570	107	1.19	0.0105	10	Negative	SMS	Gene_level	Top_half
chr18	DMSO-ID1007	12995	210	7790	148	1.18	0.000905	20	Negative	SMS	Gene_level	Top_half
chr18	DMSO-ID1007	12995	210	8806	163	1.15	0.000997	30	Negative	SMS	Gene_level	Top_half
chr1	DMSO-ID-1205	12995	801	780	86	1.79	6.94e-08	1	Negative	SMS	Gene_level	Top_half
chr1	DMSO-ID-1205	12995	801	4851	481	1.61	2.57e-41	5	Negative	SMS	Gene_level	Top_half
chr1	DMSO-ID-1205	12995	801	7136	655	1.49	3.43e-61	10	Negative	SMS	Gene_level	Top_half
chr1	DMSO-ID-1205	12995	801	8823	726	1.33	1.41e-55	20	Negative	SMS	Gene_level	Top_half
chr1	DMSO-ID-1205	12995	801	9598	756	1.28	8.85e-55	30	Negative	SMS	Gene_level	Top_half
chr2	DMSO-ID1299	12995	1827	179	44	1.75	0.000113	1	Negative	SMS	Gene_level	Top_half
chr2	DMSO-ID1299	12995	1827	2361	417	1.26	3.27e-08	5	Negative	SMS	Gene_level	Top_half
chr2	DMSO-ID1299	12995	1827	4606	795	1.23	9.16e-15	10	Negative	SMS	Gene_level	Top_half
chr2	DMSO-ID1299	12995	1827	7335	1273	1.23	5.45e-36	20	Negative	SMS	Gene_level	Top_half
chr2	DMSO-ID1299	12995	1827	8918	1532	1.22	3.25e-57	30	Negative	SMS	Gene_level	Top_half
chr3	DMSO-ID-1202	12995	1896	483	102	1.45	5.03e-05	1	Negative	SMS	Gene_level	Top_half
chr3	DMSO-ID-1202	12995	1896	3506	727	1.42	7.39e-32	5	Negative	SMS	Gene_level	Top_half
chr3	DMSO-ID-1202	12995	1896	6707	1320	1.35	1.99e-66	10	Negative	SMS	Gene_level	Top_half
chr3	DMSO-ID-1202	12995	1896	8728	1586	1.25	5.59e-68	20	Negative	SMS	Gene_level	Top_half
chr3	DMSO-ID-1202	12995	1896	9531	1658	1.19	6.63e-58	30	Negative	SMS	Gene_level	Top_half
chr7	DMSO-ID1274	12995	2488	239	63	1.38	0.00363	1	Negative	SMS	Gene_level	Top_half
chr7	DMSO-ID1274	12995	2488	3024	828	1.43	2.4e-37	5	Negative	SMS	Gene_level	Top_half
chr7	DMSO-ID1274	12995	2488	6371	1601	1.31	1.35e-65	10	Negative	SMS	Gene_level	Top_half
chr7	DMSO-ID1274	12995	2488	8764	2031	1.21	1.61e-68	20	Negative	SMS	Gene_level	Top_half
chr7	DMSO-ID1274	12995	2488	9682	2163	1.17	7.5e-63	30	Negative	SMS	Gene_level	Top_half
chr18	SN-38-ID1007	12995	289	323	8	1.11369	0.429178	1	Positive	SMS	Gene_level	Bottom_half
chr18	SN-38-ID1007	12995	289	3394	95	1.25861	0.00578313	5	Positive	SMS	Gene_level	Bottom_half
chr18	SN-38-ID1007	12995	289	5707	157	1.237	0.00020754	10	Positive	SMS	Gene_level	Bottom_half
chr18	SN-38-ID1007	12995	289	7741	218	1.2663	7.4e-09	20	Positive	SMS	Gene_level	Bottom_half
chr18	SN-38-ID1007	12995	289	8771	239	1.22526	3.08e-09	30	Positive	SMS	Gene_level	Bottom_half
chr3	SN-38-ID-1202	12995	164	758	21	2.19524	0.000562224	1	Positive	SMS	Gene_level	Bottom_half
chr3	SN-38-ID-1202	12995	164	4353	87	1.58366	1.71e-07	5	Positive	SMS	Gene_level	Bottom_half
chr3	SN-38-ID-1202	12995	164	6351	120	1.49717	1.62e-10	10	Positive	SMS	Gene_level	Bottom_half
chr3	SN-38-ID-1202	12995	164	8247	143	1.37395	6.52e-12	20	Positive	SMS	Gene_level	Bottom_half
chr3	SN-38-ID-1202	12995	164	9200	148	1.2747	1.21e-09	30	Positive	SMS	Gene_level	Bottom_half
chr15	Etoposide-ID-1132	12995	85	473	4	1.29287	0.374202	1	Positive	SMS	Gene_level	Bottom_half
chr15	Etoposide-ID-1132	12995	85	4008	28	1.06804	0.376098	5	Positive	SMS	Gene_level	Bottom_half
chr15	Etoposide-ID-1132	12995	85	6853	48	1.07082	0.280515	10	Positive	SMS	Gene_level	Bottom_half
chr15	Etoposide-ID-1132	12995	85	8884	66	1.13578	0.0388809	20	Positive	SMS	Gene_level	Bottom_half
chr15	Etoposide-ID-1132	12995	85	9840	70	1.08758	0.0931002	30	Positive	SMS	Gene_level	Bottom_half
chr18	Etoposide-ID1007	12995	289	675	16	1.06585	0.433048	1	Positive	SMS	Gene_level	Bottom_half
chr18	Etoposide-ID1007	12995	289	4188	114	1.22399	0.005289	5	Positive	SMS	Gene_level	Bottom_half
chr18	Etoposide-ID1007	12995	289	6493	171	1.18421	0.000926944	10	Positive	SMS	Gene_level	Bottom_half
chr18	Etoposide-ID1007	12995	289	8688	235	1.21626	2.32e-08	20	Positive	SMS	Gene_level	Bottom_half
chr18	Etoposide-ID1007	12995	289	9771	247	1.13668	1.13e-05	30	Positive	SMS	Gene_level	Bottom_half
chr1	Etoposide-ID-1205	12995	198	762	22	1.89487	0.00292125	1	Positive	SMS	Gene_level	Bottom_half
chr1	Etoposide-ID-1205	12995	198	4217	95	1.47853	3.44e-06	5	Positive	SMS	Gene_level	Bottom_half
chr1	Etoposide-ID-1205	12995	198	6414	128	1.30976	8.93e-06	10	Positive	SMS	Gene_level	Bottom_half
chr1	Etoposide-ID-1205	12995	198	8418	155	1.20846	2.3e-05	20	Positive	SMS	Gene_level	Bottom_half
chr1	Etoposide-ID-1205	12995	198	9561	173	1.18756	1.52e-06	30	Positive	SMS	Gene_level	Bottom_half
chr2	Etoposide-ID1299	12995	184	574	16	1.96864	0.00753275	1	Positive	SMS	Gene_level	Bottom_half
chr2	Etoposide-ID1299	12995	184	4111	93	1.5977	6.26e-08	5	Positive	SMS	Gene_level	Bottom_half
chr2	Etoposide-ID1299	12995	184	6367	131	1.4531	6.27e-10	10	Positive	SMS	Gene_level	Bottom_half
chr2	Etoposide-ID1299	12995	184	8408	161	1.35236	1.62e-12	20	Positive	SMS	Gene_level	Bottom_half
chr2	Etoposide-ID1299	12995	184	9471	173	1.29006	1.34e-13	30	Positive	SMS	Gene_level	Bottom_half
chr3	Etoposide-ID-1202	12995	164	262	7	2.11704	0.048457	1	Positive	SMS	Gene_level	Bottom_half
chr3	Etoposide-ID-1202	12995	164	3281	76	1.83544	3.33e-09	5	Positive	SMS	Gene_level	Bottom_half
chr3	Etoposide-ID-1202	12995	164	5552	116	1.65554	2.78e-13	10	Positive	SMS	Gene_level	Bottom_half
chr3	Etoposide-ID-1202	12995	164	7798	136	1.38194	1.65e-10	20	Positive	SMS	Gene_level	Bottom_half
chr3	Etoposide-ID-1202	12995	164	9117	150	1.30368	2.42e-11	30	Positive	SMS	Gene_level	Bottom_half
chr7	Etoposide-ID1274	12995	173	749	19	1.90547	0.00515317	1	Positive	SMS	Gene_level	Bottom_half
chr7	Etoposide-ID1274	12995	173	3734	88	1.77027	5.88e-10	5	Positive	SMS	Gene_level	Bottom_half
chr7	Etoposide-ID1274	12995	173	5809	118	1.52585	2.93e-10	10	Positive	SMS	Gene_level	Bottom_half
chr7	Etoposide-ID1274	12995	173	7740	142	1.37809	1.36e-10	20	Positive	SMS	Gene_level	Bottom_half
chr7	Etoposide-ID1274	12995	173	8859	153	1.29729	3.31e-10	30	Positive	SMS	Gene_level	Bottom_half
chr15	DMSO-ID-1132	12995	85	459	6	1.99846	0.0798489	1	Positive	SMS	Gene_level	Bottom_half
chr15	DMSO-ID-1132	12995	85	3344	25	1.14296	0.253004	5	Positive	SMS	Gene_level	Bottom_half
chr15	DMSO-ID-1132	12995	85	5539	47	1.29725	0.0123176	10	Positive	SMS	Gene_level	Bottom_half
chr15	DMSO-ID-1132	12995	85	7730	60	1.18667	0.0222846	20	Positive	SMS	Gene_level	Bottom_half
chr15	DMSO-ID-1132	12995	85	8854	66	1.13962	0.0352638	30	Positive	SMS	Gene_level	Bottom_half
chr18	DMSO-ID1007	12995	289	453	14	1.38966	0.134655	1	Positive	SMS	Gene_level	Bottom_half
chr18	DMSO-ID1007	12995	289	2772	80	1.2977	0.0057582	5	Positive	SMS	Gene_level	Bottom_half
chr18	DMSO-ID1007	12995	289	4900	140	1.28473	0.000108019	10	Positive	SMS	Gene_level	Bottom_half
chr18	DMSO-ID1007	12995	289	7061	202	1.28636	3.32e-08	20	Positive	SMS	Gene_level	Bottom_half
chr18	DMSO-ID1007	12995	289	8178	222	1.22063	2.3e-07	30	Positive	SMS	Gene_level	Bottom_half
chr1	DMSO-ID-1205	12995	198	497	14	1.84877	0.0199824	1	Positive	SMS	Gene_level	Bottom_half
chr1	DMSO-ID-1205	12995	198	3686	84	1.49567	1.39e-05	5	Positive	SMS	Gene_level	Bottom_half
chr1	DMSO-ID-1205	12995	198	5653	110	1.2771	0.000391835	10	Positive	SMS	Gene_level	Bottom_half
chr1	DMSO-ID-1205	12995	198	7614	142	1.22401	7.8e-05	20	Positive	SMS	Gene_level	Bottom_half
chr1	DMSO-ID-1205	12995	198	8685	157	1.18643	6.85e-05	30	Positive	SMS	Gene_level	Bottom_half
chr2	DMSO-ID1299	12995	184	178	5	1.98385	0.108733	1	Positive	SMS	Gene_level	Bottom_half
chr2	DMSO-ID1299	12995	184	1822	46	1.78307	4.81e-05	5	Positive	SMS	Gene_level	Bottom_half
chr2	DMSO-ID1299	12995	184	3614	85	1.66107	6.72e-08	10	Positive	SMS	Gene_level	Bottom_half
chr2	DMSO-ID1299	12995	184	5939	123	1.46268	4.74e-09	20	Positive	SMS	Gene_level	Bottom_half
chr2	DMSO-ID1299	12995	184	7802	146	1.32162	1.55e-08	30	Positive	SMS	Gene_level	Bottom_half
chr3	DMSO-ID-1202	12995	164	298	10	2.65899	0.00455447	1	Positive	SMS	Gene_level	Bottom_half
chr3	DMSO-ID-1202	12995	164	2536	71	2.21841	2.34e-12	5	Positive	SMS	Gene_level	Bottom_half
chr3	DMSO-ID-1202	12995	164	5346	108	1.60076	1.17e-10	10	Positive	SMS	Gene_level	Bottom_half
chr3	DMSO-ID-1202	12995	164	7797	135	1.37195	5.25e-10	20	Positive	SMS	Gene_level	Bottom_half
chr3	DMSO-ID-1202	12995	164	8859	142	1.27009	3.69e-08	30	Positive	SMS	Gene_level	Bottom_half
chr7	DMSO-ID1274	12995	173	187	9	3.61519	0.000892884	1	Positive	SMS	Gene_level	Bottom_half
chr7	DMSO-ID1274	12995	173	2401	76	2.37767	7.83e-15	5	Positive	SMS	Gene_level	Bottom_half
chr7	DMSO-ID1274	12995	173	5314	120	1.69625	2.46e-14	10	Positive	SMS	Gene_level	Bottom_half
chr7	DMSO-ID1274	12995	173	7769	143	1.38261	6.15e-11	20	Positive	SMS	Gene_level	Bottom_half
chr7	DMSO-ID1274	12995	173	8969	155	1.29813	9.69e-11	30	Positive	SMS	Gene_level	Bottom_half
chr3	SN-38-ID-1202	12995	1896	1178	261	1.51856	1.69e-13	1	Negative	SMS	Region_level	Top_half
chr3	SN-38-ID-1202	12995	1896	4374	896	1.404	1.99e-40	5	Negative	SMS	Region_level	Top_half
chr3	SN-38-ID-1202	12995	1896	6240	1223	1.34332	4.36e-55	10	Negative	SMS	Region_level	Top_half
chr3	SN-38-ID-1202	12995	1896	7988	1481	1.27073	1.8e-62	20	Negative	SMS	Region_level	Top_half
chr3	SN-38-ID-1202	12995	1896	8923	1580	1.21362	3.04e-55	30	Negative	SMS	Region_level	Top_half
chr3	Etoposide-ID-1202	12995	1896	948	149	1.07725	0.165068	1	Negative	SMS	Region_level	Top_half
chr3	Etoposide-ID-1202	12995	1896	3367	565	1.15012	2.01e-05	5	Negative	SMS	Region_level	Top_half
chr3	Etoposide-ID-1202	12995	1896	5197	923	1.21727	6.73e-17	10	Negative	SMS	Region_level	Top_half
chr3	Etoposide-ID-1202	12995	1896	7486	1337	1.22411	4.2e-36	20	Negative	SMS	Region_level	Top_half
chr3	Etoposide-ID-1202	12995	1896	8692	1531	1.20724	2.26e-47	30	Negative	SMS	Region_level	Top_half
chr18	SN-38-ID1007	12995	210	800	26	2.01113	0.000517176	1	Negative	SMS	Region_level	Top_half
chr18	SN-38-ID1007	12995	210	3305	90	1.68511	2.25e-08	5	Negative	SMS	Region_level	Top_half
chr18	SN-38-ID1007	12995	210	5199	127	1.51161	1.3e-09	10	Negative	SMS	Region_level	Top_half
chr18	SN-38-ID1007	12995	210	7267	160	1.36245	6.02e-10	20	Negative	SMS	Region_level	Top_half
chr18	SN-38-ID1007	12995	210	8363	176	1.30229	2.48e-10	30	Negative	SMS	Region_level	Top_half
chr15	SN-38-ID-1132	12995	175	461	15	2.41618	0.00142795	1	Negative	SMS	Region_level	Top_half
chr15	SN-38-ID-1132	12995	175	4019	76	1.40422	0.000302591	5	Negative	SMS	Region_level	Top_half
chr15	SN-38-ID-1132	12995	175	6171	106	1.27552	0.000316416	10	Negative	SMS	Region_level	Top_half
chr15	SN-38-ID-1132	12995	175	8105	123	1.12691	0.0168526	20	Negative	SMS	Region_level	Top_half
chr15	SN-38-ID-1132	12995	175	8997	138	1.13899	0.00276767	30	Negative	SMS	Region_level	Top_half
chr18	Etoposide-ID1007	12995	210	470	12	1.57994	0.0794292	1	Negative	SMS	Region_level	Top_half
chr18	Etoposide-ID1007	12995	210	3630	93	1.58538	2.44e-07	5	Negative	SMS	Region_level	Top_half
chr18	Etoposide-ID1007	12995	210	5441	133	1.51262	2.23e-10	10	Negative	SMS	Region_level	Top_half
chr18	Etoposide-ID1007	12995	210	7289	166	1.40928	1.77e-12	20	Negative	SMS	Region_level	Top_half
chr18	Etoposide-ID1007	12995	210	8481	182	1.32795	1.33e-12	30	Negative	SMS	Region_level	Top_half
chr1	Etoposide-ID-1205	12995	801	463	31	1.08624	0.341458	1	Negative	SMS	Region_level	Top_half
chr1	Etoposide-ID-1205	12995	801	3401	225	1.0733	0.109219	5	Negative	SMS	Region_level	Top_half
chr1	Etoposide-ID-1205	12995	801	4927	360	1.1854	1.6e-05	10	Negative	SMS	Region_level	Top_half
chr1	Etoposide-ID-1205	12995	801	6645	477	1.16457	4.84e-07	20	Negative	SMS	Region_level	Top_half
chr1	Etoposide-ID-1205	12995	801	8019	588	1.1896	4.04e-13	30	Negative	SMS	Region_level	Top_half
chr2	Etoposide-ID1299	12995	1827	395	57	1.0264	0.437159	1	Negative	SMS	Region_level	Top_half
chr2	Etoposide-ID1299	12995	1827	3624	528	1.0363	0.155652	5	Negative	SMS	Region_level	Top_half
chr2	Etoposide-ID1299	12995	1827	5333	781	1.04164	0.0576845	10	Negative	SMS	Region_level	Top_half
chr2	Etoposide-ID1299	12995	1827	7157	1095	1.08823	3.5e-06	20	Negative	SMS	Region_level	Top_half
chr2	Etoposide-ID1299	12995	1827	8393	1338	1.1339	1.28e-17	30	Negative	SMS	Region_level	Top_half
chr7	Etoposide-ID1274	12995	2488	313	83	1.38503	0.000775105	1	Negative	SMS	Region_level	Top_half
chr7	Etoposide-ID1274	12995	2488	1939	553	1.48961	7.19e-28	5	Negative	SMS	Region_level	Top_half
chr7	Etoposide-ID1274	12995	2488	3900	1064	1.42496	1.65e-51	10	Negative	SMS	Region_level	Top_half
chr7	Etoposide-ID1274	12995	2488	6260	1590	1.32663	5.58e-69	20	Negative	SMS	Region_level	Top_half
chr7	Etoposide-ID1274	12995	2488	7617	1837	1.25965	7.69e-69	30	Negative	SMS	Region_level	Top_half
chr15	DMSO-ID-1132	12995	175	479	8	1.2402	0.317898	1	Negative	SMS	Region_level	Top_half
chr15	DMSO-ID-1132	12995	175	2863	34	0.881852	0.822823	5	Negative	SMS	Region_level	Top_half
chr15	DMSO-ID-1132	12995	175	4388	52	0.879984	0.889995	10	Negative	SMS	Region_level	Top_half
chr15	DMSO-ID-1132	12995	175	6059	72	0.882409	0.938633	20	Negative	SMS	Region_level	Top_half
chr15	DMSO-ID-1132	12995	175	7131	86	0.895543	0.946085	30	Negative	SMS	Region_level	Top_half
chr18	DMSO-ID1007	12995	210	445	8	1.11247	0.430431	1	Negative	SMS	Region_level	Top_half
chr18	DMSO-ID1007	12995	210	2659	49	1.14034	0.169657	5	Negative	SMS	Region_level	Top_half
chr18	DMSO-ID1007	12995	210	4185	73	1.0794	0.232978	10	Negative	SMS	Region_level	Top_half
chr18	DMSO-ID1007	12995	210	5884	109	1.14633	0.0306492	20	Negative	SMS	Region_level	Top_half
chr18	DMSO-ID1007	12995	210	6871	124	1.11676	0.0408273	30	Negative	SMS	Region_level	Top_half
chr1	DMSO-ID-1205	12995	801	1411	99	1.13829	0.089904	1	Negative	SMS	Region_level	Top_half
chr1	DMSO-ID-1205	12995	801	4577	386	1.3682	4.83e-15	5	Negative	SMS	Region_level	Top_half
chr1	DMSO-ID-1205	12995	801	6666	575	1.39941	2.93e-34	10	Negative	SMS	Region_level	Top_half
chr1	DMSO-ID-1205	12995	801	8311	675	1.31763	1.73e-39	20	Negative	SMS	Region_level	Top_half
chr1	DMSO-ID-1205	12995	801	9138	717	1.27295	4.02e-41	30	Negative	SMS	Region_level	Top_half
chr2	DMSO-ID1299	12995	1827	672	105	1.11137	0.12739	1	Negative	SMS	Region_level	Top_half
chr2	DMSO-ID1299	12995	1827	2707	463	1.21655	2.97e-07	5	Negative	SMS	Region_level	Top_half
chr2	DMSO-ID1299	12995	1827	4362	766	1.24905	5.21e-16	10	Negative	SMS	Region_level	Top_half
chr2	DMSO-ID1299	12995	1827	6506	1117	1.22117	7.85e-25	20	Negative	SMS	Region_level	Top_half
chr2	DMSO-ID1299	12995	1827	7765	1345	1.23202	1.02e-40	30	Negative	SMS	Region_level	Top_half
chr7	DMSO-ID1274	12995	2488	645	134	1.0851	0.152172	1	Negative	SMS	Region_level	Top_half
chr7	DMSO-ID1274	12995	2488	2636	638	1.26416	2.88e-13	5	Negative	SMS	Region_level	Top_half
chr7	DMSO-ID1274	12995	2488	4504	1147	1.33012	1.33e-39	10	Negative	SMS	Region_level	Top_half
chr7	DMSO-ID1274	12995	2488	6806	1657	1.27162	2.13e-57	20	Negative	SMS	Region_level	Top_half
chr7	DMSO-ID1274	12995	2488	8012	1860	1.21255	5.63e-53	30	Negative	SMS	Region_level	Top_half
chr3	SN-38-ID-1202	12995	164	1014	22	1.71916	0.0086413	1	Positive	SMS	Region_level	Bottom_half
chr3	SN-38-ID-1202	12995	164	3774	79	1.65866	1.55e-07	5	Positive	SMS	Region_level	Bottom_half
chr3	SN-38-ID-1202	12995	164	5523	104	1.49208	4.66e-08	10	Positive	SMS	Region_level	Bottom_half
chr3	SN-38-ID-1202	12995	164	7293	127	1.37984	8.19e-09	20	Positive	SMS	Region_level	Bottom_half
chr3	SN-38-ID-1202	12995	164	8242	138	1.32672	3.22e-09	30	Positive	SMS	Region_level	Bottom_half
chr3	Etoposide-ID-1202	12995	164	712	25	2.78223	3.06e-06	1	Positive	SMS	Region_level	Bottom_half
chr3	Etoposide-ID-1202	12995	164	2996	63	1.66622	6.5e-06	5	Positive	SMS	Region_level	Bottom_half
chr3	Etoposide-ID-1202	12995	164	4716	88	1.47857	3.76e-06	10	Positive	SMS	Region_level	Bottom_half
chr3	Etoposide-ID-1202	12995	164	6862	122	1.40877	9.19e-09	20	Positive	SMS	Region_level	Bottom_half
chr3	Etoposide-ID-1202	12995	164	8081	133	1.30412	1.07e-07	30	Positive	SMS	Region_level	Bottom_half
chr18	SN-38-ID1007	12995	289	530	14	1.18777	0.292025	1	Positive	SMS	Region_level	Bottom_half
chr18	SN-38-ID1007	12995	289	2680	71	1.19125	0.0567071	5	Positive	SMS	Region_level	Bottom_half
chr18	SN-38-ID1007	12995	289	4418	108	1.0992	0.123185	10	Positive	SMS	Region_level	Bottom_half
chr18	SN-38-ID1007	12995	289	6403	165	1.15872	0.00423735	20	Positive	SMS	Region_level	Bottom_half
chr18	SN-38-ID1007	12995	289	7486	201	1.20733	1.58e-05	30	Positive	SMS	Region_level	Bottom_half
chr15	SN-38-ID-1132	12995	85	308	0	0	1	1	Positive	SMS	Region_level	Bottom_half
chr15	SN-38-ID-1132	12995	85	3612	23	0.973503	0.601277	5	Positive	SMS	Region_level	Bottom_half
chr15	SN-38-ID-1132	12995	85	5742	42	1.11826	0.193625	10	Positive	SMS	Region_level	Bottom_half
chr15	SN-38-ID-1132	12995	85	7725	55	1.08848	0.189877	20	Positive	SMS	Region_level	Bottom_half
chr15	SN-38-ID-1132	12995	85	8703	59	1.03643	0.362224	30	Positive	SMS	Region_level	Bottom_half
chr18	Etoposide-ID1007	12995	289	412	11	1.20053	0.310602	1	Positive	SMS	Region_level	Bottom_half
chr18	Etoposide-ID1007	12995	289	3495	91	1.17077	0.0449019	5	Positive	SMS	Region_level	Bottom_half
chr18	Etoposide-ID1007	12995	289	5245	126	1.0802	0.1416	10	Positive	SMS	Region_level	Bottom_half
chr18	Etoposide-ID1007	12995	289	7122	176	1.11119	0.0200315	20	Positive	SMS	Region_level	Bottom_half
chr18	Etoposide-ID1007	12995	289	8302	203	1.09949	0.0126158	30	Positive	SMS	Region_level	Bottom_half
chr1	Etoposide-ID-1205	12995	198	339	11	2.12963	0.0148757	1	Positive	SMS	Region_level	Bottom_half
chr1	Etoposide-ID-1205	12995	198	3096	79	1.6747	3.1e-07	5	Positive	SMS	Region_level	Bottom_half
chr1	Etoposide-ID-1205	12995	198	4491	108	1.57831	5.25e-09	10	Positive	SMS	Region_level	Bottom_half
chr1	Etoposide-ID-1205	12995	198	6164	124	1.32029	1.06e-05	20	Positive	SMS	Region_level	Bottom_half
chr1	Etoposide-ID-1205	12995	198	7525	142	1.23849	3.53e-05	30	Positive	SMS	Region_level	Bottom_half
chr2	Etoposide-ID1299	12995	184	303	9	2.09777	0.0286324	1	Positive	SMS	Region_level	Bottom_half
chr2	Etoposide-ID1299	12995	184	3378	81	1.69349	7.57e-08	5	Positive	SMS	Region_level	Bottom_half
chr2	Etoposide-ID1299	12995	184	5098	116	1.607	4.35e-11	10	Positive	SMS	Region_level	Bottom_half
chr2	Etoposide-ID1299	12995	184	6911	144	1.47157	1.08e-12	20	Positive	SMS	Region_level	Bottom_half
chr2	Etoposide-ID1299	12995	184	8035	157	1.37998	1.49e-12	30	Positive	SMS	Region_level	Bottom_half
chr7	Etoposide-ID1274	12995	173	419	3	0.537821	0.921109	1	Positive	SMS	Region_level	Bottom_half
chr7	Etoposide-ID1274	12995	173	2021	35	1.30086	0.0579492	5	Positive	SMS	Region_level	Bottom_half
chr7	Etoposide-ID1274	12995	173	3650	78	1.60521	1.19e-06	10	Positive	SMS	Region_level	Bottom_half
chr7	Etoposide-ID1274	12995	173	5798	117	1.51579	6.82e-10	20	Positive	SMS	Region_level	Bottom_half
chr7	Etoposide-ID1274	12995	173	7045	130	1.38609	8.71e-09	30	Positive	SMS	Region_level	Bottom_half
chr15	DMSO-ID-1132	12995	85	435	6	2.10872	0.0651843	1	Positive	SMS	Region_level	Bottom_half
chr15	DMSO-ID-1132	12995	85	2663	30	1.72229	0.00106981	5	Positive	SMS	Region_level	Bottom_half
chr15	DMSO-ID-1132	12995	85	4122	40	1.48357	0.00216644	10	Positive	SMS	Region_level	Bottom_half
chr15	DMSO-ID-1132	12995	85	5775	50	1.32366	0.00524067	20	Positive	SMS	Region_level	Bottom_half
chr15	DMSO-ID-1132	12995	85	6812	57	1.27926	0.00429579	30	Positive	SMS	Region_level	Bottom_half
chr18	DMSO-ID1007	12995	289	438	7	0.718625	0.859996	1	Positive	SMS	Region_level	Bottom_half
chr18	DMSO-ID1007	12995	289	2639	75	1.27791	0.0112089	5	Positive	SMS	Region_level	Bottom_half
chr18	DMSO-ID1007	12995	289	4106	119	1.30319	0.000324867	10	Positive	SMS	Region_level	Bottom_half
chr18	DMSO-ID1007	12995	289	5658	160	1.27156	2.92e-05	20	Positive	SMS	Region_level	Bottom_half
chr18	DMSO-ID1007	12995	289	6610	182	1.23808	1.82e-05	30	Positive	SMS	Region_level	Bottom_half
chr1	DMSO-ID-1205	12995	198	1050	34	2.1252	2.05e-05	1	Positive	SMS	Region_level	Bottom_half
chr1	DMSO-ID-1205	12995	198	3484	82	1.54471	5.2e-06	5	Positive	SMS	Region_level	Bottom_half
chr1	DMSO-ID-1205	12995	198	5341	114	1.40086	1.84e-06	10	Positive	SMS	Region_level	Bottom_half
chr1	DMSO-ID-1205	12995	198	7018	145	1.35602	1.67e-08	20	Positive	SMS	Region_level	Bottom_half
chr1	DMSO-ID-1205	12995	198	7904	155	1.28705	1.04e-07	30	Positive	SMS	Region_level	Bottom_half
chr2	DMSO-ID1299	12995	184	501	12	1.69162	0.0527825	1	Positive	SMS	Region_level	Bottom_half
chr2	DMSO-ID1299	12995	184	1898	34	1.26515	0.0847768	5	Positive	SMS	Region_level	Bottom_half
chr2	DMSO-ID1299	12995	184	3177	66	1.46719	0.000322588	10	Positive	SMS	Region_level	Bottom_half
chr2	DMSO-ID1299	12995	184	5047	105	1.46931	3.61e-07	20	Positive	SMS	Region_level	Bottom_half
chr2	DMSO-ID1299	12995	184	6326	125	1.39553	8.32e-08	30	Positive	SMS	Region_level	Bottom_half
chr7	DMSO-ID1274	12995	173	581	11	1.42215	0.152422	1	Positive	SMS	Region_level	Bottom_half
chr7	DMSO-ID1274	12995	173	2341	45	1.44391	0.0053496	5	Positive	SMS	Region_level	Bottom_half
chr7	DMSO-ID1274	12995	173	3929	75	1.43387	0.00016309	10	Positive	SMS	Region_level	Bottom_half
chr7	DMSO-ID1274	12995	173	5820	110	1.41971	4.29e-07	20	Positive	SMS	Region_level	Bottom_half
chr7	DMSO-ID1274	12995	173	6945	131	1.41687	9.84e-10	30	Positive	SMS	Region_level	Bottom_half

## Sheet: s9
S9. Overlap between the co-expression networks obtained after the separation based on the expression level and the chromatin interaction dataset for the SMS RNAseq platform
Chr	VlincRNA ID	Drug	Number of background	Number of correlated mRNAs detected by Co-expression networks	Number of mRNAs containing vlincRNA-chromatin interaction regions	Number of shared mRNAs	Odds ratio	p-value	Regulation type	Mapping_level	Expression_level
chr15	ID-1132	Etoposide	12995	175	619	20	2.39926	0.000252199	Negative	Gene_level	Top_half
chr15	ID-1132	DMSO	12995	175	9452	136	1.06845	0.0781781	Negative	Gene_level	Top_half
chr18	ID1107	SN-38	12995	210	8678	172	1.2265	6.25e-07	Negative	Gene_level	Top_half
chr18	ID1107	Etoposide	12995	210	7134	158	1.37051	6.43e-10	Negative	Gene_level	Top_half
chr18	ID1107	DMSO	12995	210	7790	148	1.17566	0.000905497	Negative	Gene_level	Top_half
chr1	ID-1205	Etoposide	12995	801	10039	763	1.23304	1.87e-47	Negative	Gene_level	Top_half
chr1	ID-1205	DMSO	12995	801	7136	655	1.48912	3.43e-61	Negative	Gene_level	Top_half
chr2	ID1299	Etoposide	12995	1827	9974	1645	1.1731	2.11e-55	Negative	Gene_level	Top_half
chr2	ID1299	DMSO	12995	1827	8918	1532	1.22188	3.25e-57	Negative	Gene_level	Top_half
chr3	ID-1202	SN-38	12995	1896	7362	1445	1.34527	1.16e-81	Negative	Gene_level	Top_half
chr3	ID-1202	Etoposide	12995	1896	9747	1652	1.16165	1.25e-44	Negative	Gene_level	Top_half
chr3	ID-1202	DMSO	12995	1896	8728	1586	1.24545	5.59e-68	Negative	Gene_level	Top_half
chr7	ID1274	Etoposide	12995	2488	6766	1713	1.32236	1.96e-79	Negative	Gene_level	Top_half
chr7	ID1274	DMSO	12995	2488	8764	2031	1.21041	1.61206e-68	Negative	Gene_level	Top_half
chr15	ID-1132	Etoposide	12995	85	8884	66	1.13578	0.0388809	Positive	Gene_level	Bottom_half
chr15	ID-1132	DMSO	12995	85	5539	47	1.29725	0.0123176	Positive	Gene_level	Bottom_half
chr18	ID1107	SN-38	12995	289	8771	239	1.22526	3.07919e-09	Positive	Gene_level	Bottom_half
chr18	ID1107	Etoposide	12995	289	8688	235	1.21626	2.31598e-08	Positive	Gene_level	Bottom_half
chr18	ID1107	DMSO	12995	289	7061	202	1.28636	3.32323e-08	Positive	Gene_level	Bottom_half
chr1	ID-1205	Etoposide	12995	198	9561	173	1.18756	1.51883e-06	Positive	Gene_level	Bottom_half
chr1	ID-1205	DMSO	12995	198	3686	84	1.49567	1.38807e-05	Positive	Gene_level	Bottom_half
chr2	ID1299	Etoposide	12995	184	9471	173	1.29006	1.34443e-13	Positive	Gene_level	Bottom_half
chr2	ID1299	DMSO	12995	184	5939	123	1.46268	4.73722e-09	Positive	Gene_level	Bottom_half
chr3	ID-1202	SN-38	12995	164	8247	143	1.37395	6.52028e-12	Positive	Gene_level	Bottom_half
chr3	ID-1202	Etoposide	12995	164	5552	116	1.65554	2.77872e-13	Positive	Gene_level	Bottom_half
chr3	ID-1202	DMSO	12995	164	2536	71	2.21841	2.34403e-12	Positive	Gene_level	Bottom_half
chr7	ID1274	Etoposide	12995	173	7740	142	1.37809	1.36206e-10	Positive	Gene_level	Bottom_half
chr7	ID1274	DMSO	12995	173	2401	76	2.37767	7.82857e-15	Positive	Gene_level	Bottom_half

## Sheet: s10
S10. Relative fold changes of the co-expressed transcripts in response to vlincRNA knockdown
S10.1. Analysis of relative fold changes of the co-expressed transcripts in response to vlincRNA knockdown
		vlincRNA ID-1162, gRNA D30_v6_4			vlincRNA ID-1162, gRNA D30_v6_6			vlincRNA ID1107, gRNA D33_v2_10
		Cohen's d*	Difference of medians**	p-value***	Cohen's d*	Difference of medians**	p-value***	Cohen's d*	Difference of medians**	p-value***
Background correlation	All	0.017	-0.0009	0.63	0.062	0.0015	0.0044	0.113	0.0074	2.5e-14
	Day 3	0.032	0.0002	0.13	0.064	0.0017	0.0031	0.096	0.0088	7.4e-13
	Day 6	-0.003	-0.0013	0.86	0.039	0.0008	0.034	0.086	0.0068	2.8e-12
Co-expressed genes in networks days 3 and 6	All	0.109	0.0037	0.11	0.148	0.0091	6.3e-09	0.273	0.0082	6.8e-05
	Top 100	0.189	0.0079	0.065	0.383	0.0123	2.2e-06	0.526	0.0169	6e-06
	Top 50	0.301	0.0137	0.076	0.227	0.0108	0.00056	0.601	0.02	0.00025
Co-expressed genes in networks day 3	All	0.104	0.0037	0.086	0.241	0.0112	3.7e-11	0.176	0.006	0.0072
	Top 100	0.147	0.011	0.054	0.517	0.0153	1.2e-07	0.556	0.0241	9.8e-06
	Top 50	0.231	0.0134	0.074	0.465	0.0144	5.3e-05	0.642	0.0305	0.00017
Co-expressed genes in networks day 6	All	0.081	0.0033	0.22	-0.002	0.0038	0.0041	0.283	0.0164	2.3e-07
	Top 100	0.203	0.0076	0.13	-0.026	0.0052	0.021	0.383	0.0181	0.00011
	Top 50	0.313	0.0116	0.082	-0.043	0.0065	0.06	0.449	0.0188	0.0025
*positive value means that the averages of the relative fold changes were higher in the negatively correlated or co-expressed genes compared to the positive ones
**median of the relative fold changes for the negative co-expressed or correlated genes minus the median of the relative fold changes of the corresponding positive ones
***p-value based on the Wilcoxon rank sum test of relative fold changes for the corresponding negative co-expressed or correlated genes higher than those for the positive ones
S10.2. The fold changes of targeted knockdown vlincRNAs
gRNA_id vs control	Targeted VlincRNA ID	chr|strand|start|end HG19	Fold changes in Day3	Fold changes in Day6
D30_v6_4 vs D30_v6_4_mismatch	ID-1162	chr8|-|129929031|130165852	0.78147	0.781604
D30_v6_6 vs D30_v6_6_mismatch	ID-1162	chr8|-|129929031|130165852	0.841222	0.982909
D33_v2_10 vs D33_v2_10_mismatch	ID1107	chr18|+|6683330|6787770	0.790578	0.613133
D33_v2_6 vs D33_v2_6_mismatch	ID1107	chr18|+|6683330|6787770	0.918449	1.03874
			average fold changes	0.798486
			average knockdown	0.201514

[truncated: 8 more sheets: s11, s12, s13, s14, s15, s16, s17, s18]
